# Supplementary material for: N-(2-{[5-Bromo-2-(piperidin-1-yl)pyrimidin-4-yl]sulfan­yl}-4-meth­oxy­phen­yl)-4-methyl­benzene­sulfonamide
Source: Acta Crystallogr Sect E Struct Rep Online. 2012 Sep 1;68(Pt 10):o2831. doi: 10.1107/S1600536812037257 (PMC3470193; doi:10.1107/S1600536812037257)
Supplement: Supplementary file 1 [file e-68-o2831-sup1.cif]

##############################################################################
#                                                                            #
# This CIF contains the data in a paper accepted for publication in          #
# Acta Crystallographica Section E. It conforms to the requirements of       #
# Notes for Authors for Acta Crystallographica Section E, and has been       #
# peer reviewed under the auspices of the IUCr Commission on Journals.       #
#                                                                            #
# Full details of the Crystallographic Information File format               #
# are given in the paper "The Crystallographic Information File (CIF):       #
# a New Standard Archive File for Crystallography" by S. R. Hall, F. H.      #
# Allen and I. D. Brown [Acta Cryst. (1991), A47, 655-685].                  #
#                                                                            #
# The current version of the core CIF dictionary is obtainable from          #
# ftp://ftp.iucr.org/pub/cif_core.dic.                                       #
#                                                                            #
# Software is freely available for graphical display of the structure(s)     #
# in this CIF. For information consult the CIF software page                 #
# http://www.iucr.org/resources/cif/software.                                #
#                                                                            #
# This file may be used for bona fide research purposes within the           #
# scientific community so long as proper attribution is given to the journal # 
# article from which it was obtained.                                        #
#                                                                            #
##############################################################################
data_I
_audit_creation_method     SHELXL-97
_chemical_name_systematic
;
<i>N</i>-(2-{[5-Bromo-2-(piperidin-1-yl)pyrimidin-4-yl]sulfanyl}-
4-methoxyphenyl)-4-methylbenzenesulfonamide
;
_chemical_name_common     ?
_chemical_formula_moiety     'C23 H25 Br N4 O3 S2'
_chemical_formula_sum     'C23 H25 Br N4 O3 S2'
_chemical_formula_iupac     'C23 H25 Br N4 O3 S2'
_chemical_formula_weight     549.50
_chemical_melting_point     ?
_symmetry_cell_setting     triclinic
_symmetry_space_group_name_H-M     'P -1'
_symmetry_space_group_name_HALL     '-P 1'
loop_
    _symmetry_equiv_pos_as_xyz
    'x, y, z'
    '-x, -y, -z'
_cell_length_a     9.8318(3)
_cell_length_b     10.3822(3)
_cell_length_c     13.4393(4)
_cell_angle_alpha     96.654(3)
_cell_angle_beta     103.085(3)
_cell_angle_gamma     107.714(3)
_cell_volume     1247.36(6)
_cell_formula_units_Z     2
_cell_measurement_reflns_used     16775
_cell_measurement_theta_min     3.44
_cell_measurement_theta_max     29.10
_cell_measurement_temperature     293(2)
_exptl_crystal_description     block
_exptl_crystal_colour     'Light-brown'
_exptl_crystal_size_max     0.30
_exptl_crystal_size_mid     0.20
_exptl_crystal_size_min     0.20
_exptl_crystal_density_diffrn     1.463
_exptl_crystal_density_meas     ?
_exptl_crystal_density_method     'not measured'
_exptl_crystal_F_000     564
_exptl_absorpt_coefficient_mu     1.847
_exptl_absorpt_correction_type     multi-scan
_exptl_absorpt_process_details     '(CrysAlis PRO; Oxford Diffraction, 2010)'
_exptl_absorpt_correction_T_min     0.76437
_exptl_absorpt_correction_T_max     1.00000
_exptl_special_details
;
<i>CrysAlis PRO</i>, Oxford Diffraction Ltd., Version 1.171.34.40 (release
27--08-2010 CrysAlis171. NET) (compiled Aug 27 2010,11:50:40) Empirical
absorption correction using spherical harmonics, implemented in SCALE3 ABSPACK
scaling algorithm.
;
_diffrn_ambient_temperature     293(2)
_diffrn_radiation_type     MoK\a
_diffrn_radiation_wavelength     0.71073
_diffrn_radiation_source     'fine-focus sealed tube'
_diffrn_radiation_monochromator     graphite
_diffrn_measurement_device_type     'Oxford Diffraction Xcalibur CCD, Sapphire3'
_diffrn_measurement_method     \w
_diffrn_detector_area_resol_mean     16.1049
_diffrn_reflns_number     41580
_diffrn_reflns_av_R_equivalents     0.0381
_diffrn_reflns_av_sigmaI/netI     0.0191
_diffrn_reflns_theta_min     3.44
_diffrn_reflns_theta_max     25.00
_diffrn_reflns_theta_full     25.00
_diffrn_measured_fraction_theta_max     0.997
_diffrn_measured_fraction_theta_full     0.997
_diffrn_reflns_limit_h_min     -11
_diffrn_reflns_limit_h_max     11
_diffrn_reflns_limit_k_min     -12
_diffrn_reflns_limit_k_max     12
_diffrn_reflns_limit_l_min     -15
_diffrn_reflns_limit_l_max     15
_diffrn_standards_number     0
_diffrn_standards_interval_count     0
_diffrn_standards_interval_time     0
_diffrn_standards_decay_%     0
_refine_special_details
;
Refinement of <i>F</i>^2^ against ALL reflections. The weighted <i>R</i>-factor
<i>wR</i> and goodness of fit <i>S</i> are based on <i>F</i>^2^, conventional
<i>R</i>-factors <i>R</i> are based on <i>F</i>, with <i>F</i> set to zero for
negative <i>F</i>^2^. The threshold expression of <i>F</i>^2^ >
\s(<i>F</i>^2^) is used only for calculating <i>R</i>-factors(gt) <i>etc</i>.
and is not relevant to the choice of reflections for refinement.
<i>R</i>-factors based on <i>F</i>^2^ are statistically about twice as large
as those based on <i>F</i>, and <i>R</i>- factors based on ALL data will be
even larger.
;
_reflns_number_total     4385
_reflns_number_gt     3645
_reflns_threshold_expression     I>2\s(I)
_refine_ls_structure_factor_coef     Fsqd
_refine_ls_matrix_type     full
_refine_ls_R_factor_all     0.0474
_refine_ls_R_factor_gt     0.0366
_refine_ls_wR_factor_gt     0.0864
_refine_ls_wR_factor_ref     0.0931
_refine_ls_goodness_of_fit_ref     1.034
_refine_ls_restrained_S_all     1.034
_refine_ls_number_reflns     4385
_refine_ls_number_parameters     300
_refine_ls_number_restraints     0
_refine_ls_hydrogen_treatment     constr
_refine_ls_weighting_scheme     calc
_refine_ls_weighting_details
         'calc w=1/[\s^2^(Fo^2^)+(0.0396P)^2^+0.9744P] where P=(Fo^2^+2Fc^2^)/3'
_atom_sites_solution_hydrogens     geom
_atom_sites_solution_primary     direct
_atom_sites_solution_secondary     difmap
_refine_ls_shift/su_max     0.001
_refine_ls_shift/su_mean     0.000
_refine_diff_density_max     0.655
_refine_diff_density_min     -0.516
_refine_ls_extinction_method     none
_refine_ls_extinction_coef     ?
loop_
    _atom_type_symbol
    _atom_type_description
    _atom_type_scat_dispersion_real
    _atom_type_scat_dispersion_imag
    _atom_type_scat_source
    'C' 'C' 0.0033 0.0016
                         'International Tables Vol C Tables 4.2.6.8 and 6.1.1.4'
    'H' 'H' 0.0000 0.0000
                         'International Tables Vol C Tables 4.2.6.8 and 6.1.1.4'
    'N' 'N' 0.0061 0.0033
                         'International Tables Vol C Tables 4.2.6.8 and 6.1.1.4'
    'O' 'O' 0.0106 0.0060
                         'International Tables Vol C Tables 4.2.6.8 and 6.1.1.4'
    'S' 'S' 0.1246 0.1234
                         'International Tables Vol C Tables 4.2.6.8 and 6.1.1.4'
    'Br' 'Br' -0.2901 2.4595
                         'International Tables Vol C Tables 4.2.6.8 and 6.1.1.4'
_computing_data_collection     'CrysAlis PRO (Oxford Diffraction, 2010)'
_computing_cell_refinement     'CrysAlis PRO (Oxford Diffraction, 2010)'
_computing_data_reduction     'CrysAlis PRO (Oxford Diffraction, 2010)'
_computing_structure_solution     'SHELXS97 (Sheldrick, 2008)'
_computing_structure_refinement     'SHELXL97 (Sheldrick, 2008)'
_computing_molecular_graphics     'ORTEP-3 (Farrugia, 1997)'
_computing_publication_material     'PLATON (Spek, 2009)'
loop_
    _atom_site_type_symbol
    _atom_site_label
    _atom_site_fract_x
    _atom_site_fract_y
    _atom_site_fract_z
    _atom_site_U_iso_or_equiv
    _atom_site_adp_type
    _atom_site_calc_flag
    _atom_site_refinement_flags
    _atom_site_occupancy
    _atom_site_symmetry_multiplicity
    _atom_site_disorder_assembly
    _atom_site_disorder_group
    Br Br1 0.00669(4) 0.82027(4) 0.88239(3) 0.06852(14) Uani d . 1 1 . .
    S S1 0.22673(8) 0.63699(8) 0.49289(5) 0.04950(19) Uani d . 1 1 . .
    S S2 0.20227(7) 0.65245(7) 0.79943(5) 0.04366(17) Uani d . 1 1 . .
    O O1 0.3610(3) 0.6577(2) 0.46369(16) 0.0639(6) Uani d . 1 1 . .
    O O2 0.0875(3) 0.5665(2) 0.41649(15) 0.0656(6) Uani d . 1 1 . .
    C C1 0.2248(3) 0.7998(3) 0.5459(2) 0.0449(6) Uani d . 1 1 . .
    C C2 0.0995(4) 0.8109(3) 0.5695(3) 0.0582(8) Uani d . 1 1 . .
    H H2 0.0164 0.7326 0.5593 0.070 Uiso calc R 1 1 . .
    C C3 0.0980(4) 0.9391(4) 0.6086(3) 0.0696(9) Uani d . 1 1 . .
    H H3 0.0134 0.9463 0.6252 0.084 Uiso calc R 1 1 . .
    C C4 0.2194(4) 1.0571(3) 0.6237(3) 0.0642(9) Uani d . 1 1 . .
    C C5 0.3433(4) 1.0432(3) 0.6002(3) 0.0672(9) Uani d . 1 1 . .
    H H5 0.4261 1.1216 0.6100 0.081 Uiso calc R 1 1 . .
    C C6 0.3486(3) 0.9157(3) 0.5622(2) 0.0574(8) Uani d . 1 1 . .
    H H6 0.4344 0.9082 0.5479 0.069 Uiso calc R 1 1 . .
    C C7 0.2160(6) 1.1970(4) 0.6657(4) 0.1016(15) Uani d . 1 1 . .
    H H7A 0.3102 1.2506 0.7142 0.152 Uiso calc R 1 1 . .
    H H7B 0.1391 1.1858 0.7005 0.152 Uiso calc R 1 1 . .
    H H7C 0.1965 1.2435 0.6092 0.152 Uiso calc R 1 1 . .
    N N8 0.2273(3) 0.5458(2) 0.58395(17) 0.0485(6) Uani d . 1 1 . .
    H H8 0.1476 0.4793 0.5805 0.058 Uiso calc R 1 1 . .
    C C9 0.3552(3) 0.5726(3) 0.6691(2) 0.0428(6) Uani d . 1 1 . .
    C C10 0.4798(4) 0.5487(3) 0.6516(2) 0.0599(8) Uani d . 1 1 . .
    H H10 0.4800 0.5182 0.5838 0.072 Uiso calc R 1 1 . .
    C C11 0.6028(4) 0.5690(4) 0.7322(3) 0.0629(8) Uani d . 1 1 . .
    H H11 0.6868 0.5558 0.7185 0.076 Uiso calc R 1 1 . .
    C C12 0.6023(3) 0.6090(3) 0.8336(2) 0.0527(7) Uani d . 1 1 . .
    C C13 0.4792(3) 0.6322(3) 0.8528(2) 0.0451(6) Uani d . 1 1 . .
    H H13 0.4783 0.6592 0.9210 0.054 Uiso calc R 1 1 . .
    C C14 0.3561(3) 0.6157(2) 0.7709(2) 0.0391(6) Uani d . 1 1 . .
    O O15 0.7290(2) 0.6271(3) 0.9099(2) 0.0810(8) Uani d . 1 1 . .
    C C16 0.7150(4) 0.5974(4) 1.0061(3) 0.0660(9) Uani d . 1 1 . .
    H H16A 0.6837 0.6649 1.0407 0.099 Uiso calc R 1 1 . .
    H H16B 0.8090 0.5995 1.0480 0.099 Uiso calc R 1 1 . .
    H H16C 0.6425 0.5074 0.9960 0.099 Uiso calc R 1 1 . .
    C C17 0.2812(3) 0.8343(3) 0.83612(18) 0.0391(6) Uani d . 1 1 . .
    N N18 0.4152(2) 0.8963(2) 0.82825(16) 0.0399(5) Uani d . 1 1 . .
    C C19 0.4729(3) 1.0343(3) 0.8579(2) 0.0444(6) Uani d . 1 1 . .
    N N20 0.4065(3) 1.1143(2) 0.8998(2) 0.0560(6) Uani d . 1 1 . .
    C C21 0.2713(4) 1.0476(3) 0.9059(2) 0.0584(8) Uani d . 1 1 . .
    H H21 0.2212 1.0990 0.9337 0.070 Uiso calc R 1 1 . .
    C C22 0.2008(3) 0.9085(3) 0.8739(2) 0.0480(7) Uani d . 1 1 . .
    N N23 0.6066(3) 1.0965(2) 0.8425(2) 0.0548(6) Uani d . 1 1 . .
    C C24 0.6954(4) 1.0140(3) 0.8157(3) 0.0648(9) Uani d . 1 1 . .
    H H24A 0.6300 0.9209 0.7819 0.078 Uiso calc R 1 1 . .
    H H24B 0.7626 1.0088 0.8789 0.078 Uiso calc R 1 1 . .
    C C25 0.7831(4) 1.0749(4) 0.7447(3) 0.0768(10) Uani d . 1 1 . .
    H H25A 0.7158 1.0658 0.6771 0.092 Uiso calc R 1 1 . .
    H H25B 0.8488 1.0242 0.7350 0.092 Uiso calc R 1 1 . .
    C C26 0.8740(4) 1.2256(4) 0.7879(3) 0.0828(11) Uani d . 1 1 . .
    H H26A 0.9498 1.2343 0.8512 0.099 Uiso calc R 1 1 . .
    H H26B 0.9233 1.2638 0.7377 0.099 Uiso calc R 1 1 . .
    C C27 0.7764(4) 1.3046(4) 0.8112(3) 0.0788(11) Uani d . 1 1 . .
    H H27A 0.8377 1.3992 0.8440 0.095 Uiso calc R 1 1 . .
    H H27B 0.7097 1.3061 0.7463 0.095 Uiso calc R 1 1 . .
    C C28 0.6865(4) 1.2435(3) 0.8813(3) 0.0685(9) Uani d . 1 1 . .
    H H28A 0.7519 1.2578 0.9506 0.082 Uiso calc R 1 1 . .
    H H28B 0.6160 1.2903 0.8865 0.082 Uiso calc R 1 1 . .
loop_
    _atom_site_aniso_label
    _atom_site_aniso_U_11
    _atom_site_aniso_U_22
    _atom_site_aniso_U_33
    _atom_site_aniso_U_12
    _atom_site_aniso_U_13
    _atom_site_aniso_U_23
    Br1 0.0502(2) 0.0873(3) 0.0799(3) 0.03164(18) 0.02998(17) 0.01633(19)
    S1 0.0587(4) 0.0511(4) 0.0322(3) 0.0106(3) 0.0140(3) 0.0029(3)
    S2 0.0408(4) 0.0443(4) 0.0436(4) 0.0102(3) 0.0162(3) 0.0030(3)
    O1 0.0750(15) 0.0739(15) 0.0493(12) 0.0249(12) 0.0317(11) 0.0101(11)
    O2 0.0735(15) 0.0658(14) 0.0344(10) 0.0018(11) 0.0058(10) -0.0003(10)
    C1 0.0497(16) 0.0481(16) 0.0329(13) 0.0118(13) 0.0089(12) 0.0108(12)
    C2 0.0544(18) 0.0514(18) 0.066(2) 0.0141(14) 0.0163(15) 0.0143(15)
    C3 0.070(2) 0.072(2) 0.079(2) 0.0362(19) 0.0254(19) 0.0203(19)
    C4 0.081(2) 0.0513(19) 0.058(2) 0.0264(18) 0.0082(17) 0.0154(15)
    C5 0.071(2) 0.0516(19) 0.061(2) 0.0040(16) 0.0074(17) 0.0133(16)
    C6 0.0541(18) 0.0562(19) 0.0553(18) 0.0088(15) 0.0157(14) 0.0115(15)
    C7 0.137(4) 0.063(2) 0.107(3) 0.050(3) 0.019(3) 0.012(2)
    N8 0.0601(15) 0.0382(12) 0.0391(12) 0.0074(11) 0.0136(11) 0.0029(10)
    C9 0.0565(16) 0.0323(13) 0.0421(15) 0.0160(12) 0.0181(13) 0.0060(11)
    C10 0.082(2) 0.065(2) 0.0509(18) 0.0386(18) 0.0351(17) 0.0115(15)
    C11 0.065(2) 0.076(2) 0.071(2) 0.0401(18) 0.0359(18) 0.0246(18)
    C12 0.0499(17) 0.0580(18) 0.0585(18) 0.0205(14) 0.0216(14) 0.0241(15)
    C13 0.0482(15) 0.0457(15) 0.0420(15) 0.0128(12) 0.0170(12) 0.0111(12)
    C14 0.0446(14) 0.0304(13) 0.0436(14) 0.0107(11) 0.0181(12) 0.0065(11)
    O15 0.0464(13) 0.125(2) 0.0810(17) 0.0292(13) 0.0216(12) 0.0489(16)
    C16 0.062(2) 0.065(2) 0.062(2) 0.0191(17) 0.0039(16) 0.0112(17)
    C17 0.0440(15) 0.0459(15) 0.0286(12) 0.0183(12) 0.0095(11) 0.0053(11)
    N18 0.0460(12) 0.0388(12) 0.0372(11) 0.0153(10) 0.0164(10) 0.0046(9)
    C19 0.0560(17) 0.0430(15) 0.0368(14) 0.0187(13) 0.0165(12) 0.0052(12)
    N20 0.0729(17) 0.0441(14) 0.0582(15) 0.0233(13) 0.0301(13) 0.0045(11)
    C21 0.074(2) 0.0546(19) 0.0634(19) 0.0356(17) 0.0342(17) 0.0089(15)
    C22 0.0498(16) 0.0595(18) 0.0442(15) 0.0268(14) 0.0198(13) 0.0107(13)
    N23 0.0581(15) 0.0410(13) 0.0651(16) 0.0119(11) 0.0273(13) 0.0036(11)
    C24 0.0604(19) 0.0529(19) 0.085(2) 0.0163(15) 0.0339(18) 0.0089(17)
    C25 0.069(2) 0.091(3) 0.084(3) 0.033(2) 0.037(2) 0.021(2)
    C26 0.065(2) 0.087(3) 0.101(3) 0.016(2) 0.036(2) 0.039(2)
    C27 0.080(2) 0.062(2) 0.094(3) 0.0160(19) 0.027(2) 0.029(2)
    C28 0.076(2) 0.0458(18) 0.073(2) 0.0069(16) 0.0225(18) 0.0026(16)
_geom_special_details
;
All e.s.d.'s (except the e.s.d. in the dihedral angle between two l.s. planes)
are estimated using the full covariance matrix. The cell e.s.d.'s are taken
into account individually in the estimation of e.s.d.'s in distances, angles
and torsion angles; correlations between e.s.d.'s in cell parameters are only
used when they are defined by crystal symmetry. An approximate (isotropic)
treatment of cell e.s.d.'s is used for estimating e.s.d.'s involving l.s.
planes.
;
loop_
    _geom_bond_atom_site_label_1
    _geom_bond_atom_site_label_2
    _geom_bond_site_symmetry_2
    _geom_bond_distance
    _geom_bond_publ_flag
    Br1 C22 . 1.885(3) ?
    S1 O1 . 1.423(2) ?
    S1 O2 . 1.429(2) ?
    S1 N8 . 1.632(2) ?
    S1 C1 . 1.764(3) ?
    S2 C17 . 1.769(3) ?
    S2 C14 . 1.778(3) ?
    C1 C2 . 1.374(4) ?
    C1 C6 . 1.380(4) ?
    C2 C3 . 1.379(5) ?
    C2 H2 . 0.9300 ?
    C3 C4 . 1.382(5) ?
    C3 H3 . 0.9300 ?
    C4 C5 . 1.370(5) ?
    C4 C7 . 1.509(5) ?
    C5 C6 . 1.383(5) ?
    C5 H5 . 0.9300 ?
    C6 H6 . 0.9300 ?
    C7 H7A . 0.9600 ?
    C7 H7B . 0.9600 ?
    C7 H7C . 0.9600 ?
    N8 C9 . 1.425(4) ?
    N8 H8 . 0.8600 ?
    C9 C10 . 1.385(4) ?
    C9 C14 . 1.386(4) ?
    C10 C11 . 1.371(5) ?
    C10 H10 . 0.9300 ?
    C11 C12 . 1.380(4) ?
    C11 H11 . 0.9300 ?
    C12 O15 . 1.369(4) ?
    C12 C13 . 1.376(4) ?
    C13 C14 . 1.390(4) ?
    C13 H13 . 0.9300 ?
    O15 C16 . 1.390(4) ?
    C16 H16A . 0.9600 ?
    C16 H16B . 0.9600 ?
    C16 H16C . 0.9600 ?
    C17 N18 . 1.313(3) ?
    C17 C22 . 1.393(4) ?
    N18 C19 . 1.343(3) ?
    C19 N20 . 1.350(3) ?
    C19 N23 . 1.351(4) ?
    N20 C21 . 1.325(4) ?
    C21 C22 . 1.365(4) ?
    C21 H21 . 0.9300 ?
    N23 C28 . 1.456(4) ?
    N23 C24 . 1.467(4) ?
    C24 C25 . 1.494(5) ?
    C24 H24A . 0.9700 ?
    C24 H24B . 0.9700 ?
    C25 C26 . 1.513(5) ?
    C25 H25A . 0.9700 ?
    C25 H25B . 0.9700 ?
    C26 C27 . 1.499(5) ?
    C26 H26A . 0.9700 ?
    C26 H26B . 0.9700 ?
    C27 C28 . 1.498(5) ?
    C27 H27A . 0.9700 ?
    C27 H27B . 0.9700 ?
    C28 H28A . 0.9700 ?
    C28 H28B . 0.9700 ?
loop_
    _geom_angle_atom_site_label_1
    _geom_angle_atom_site_label_2
    _geom_angle_atom_site_label_3
    _geom_angle_site_symmetry_1
    _geom_angle_site_symmetry_3
    _geom_angle
    _geom_angle_publ_flag
    O1 S1 O2 . . 119.46(13) ?
    O1 S1 N8 . . 108.46(14) ?
    O2 S1 N8 . . 104.72(13) ?
    O1 S1 C1 . . 107.97(14) ?
    O2 S1 C1 . . 107.66(14) ?
    N8 S1 C1 . . 108.12(12) ?
    C17 S2 C14 . . 99.34(12) ?
    C2 C1 C6 . . 120.3(3) ?
    C2 C1 S1 . . 119.8(2) ?
    C6 C1 S1 . . 119.9(2) ?
    C1 C2 C3 . . 119.4(3) ?
    C1 C2 H2 . . 120.3 ?
    C3 C2 H2 . . 120.3 ?
    C2 C3 C4 . . 121.5(3) ?
    C2 C3 H3 . . 119.3 ?
    C4 C3 H3 . . 119.3 ?
    C5 C4 C3 . . 118.0(3) ?
    C5 C4 C7 . . 121.0(4) ?
    C3 C4 C7 . . 121.0(4) ?
    C4 C5 C6 . . 121.7(3) ?
    C4 C5 H5 . . 119.1 ?
    C6 C5 H5 . . 119.1 ?
    C1 C6 C5 . . 119.1(3) ?
    C1 C6 H6 . . 120.4 ?
    C5 C6 H6 . . 120.4 ?
    C4 C7 H7A . . 109.5 ?
    C4 C7 H7B . . 109.5 ?
    H7A C7 H7B . . 109.5 ?
    C4 C7 H7C . . 109.5 ?
    H7A C7 H7C . . 109.5 ?
    H7B C7 H7C . . 109.5 ?
    C9 N8 S1 . . 122.28(19) ?
    C9 N8 H8 . . 118.9 ?
    S1 N8 H8 . . 118.9 ?
    C10 C9 C14 . . 118.4(3) ?
    C10 C9 N8 . . 120.0(2) ?
    C14 C9 N8 . . 121.5(2) ?
    C11 C10 C9 . . 121.4(3) ?
    C11 C10 H10 . . 119.3 ?
    C9 C10 H10 . . 119.3 ?
    C10 C11 C12 . . 120.0(3) ?
    C10 C11 H11 . . 120.0 ?
    C12 C11 H11 . . 120.0 ?
    O15 C12 C13 . . 123.8(3) ?
    O15 C12 C11 . . 116.7(3) ?
    C13 C12 C11 . . 119.5(3) ?
    C12 C13 C14 . . 120.4(3) ?
    C12 C13 H13 . . 119.8 ?
    C14 C13 H13 . . 119.8 ?
    C9 C14 C13 . . 120.1(2) ?
    C9 C14 S2 . . 121.1(2) ?
    C13 C14 S2 . . 118.7(2) ?
    C12 O15 C16 . . 118.1(2) ?
    O15 C16 H16A . . 109.5 ?
    O15 C16 H16B . . 109.5 ?
    H16A C16 H16B . . 109.5 ?
    O15 C16 H16C . . 109.5 ?
    H16A C16 H16C . . 109.5 ?
    H16B C16 H16C . . 109.5 ?
    N18 C17 C22 . . 121.4(3) ?
    N18 C17 S2 . . 119.23(19) ?
    C22 C17 S2 . . 119.4(2) ?
    C17 N18 C19 . . 117.9(2) ?
    N18 C19 N20 . . 125.1(3) ?
    N18 C19 N23 . . 116.7(2) ?
    N20 C19 N23 . . 118.2(3) ?
    C21 N20 C19 . . 115.0(3) ?
    N20 C21 C22 . . 124.3(3) ?
    N20 C21 H21 . . 117.8 ?
    C22 C21 H21 . . 117.8 ?
    C21 C22 C17 . . 116.3(3) ?
    C21 C22 Br1 . . 122.2(2) ?
    C17 C22 Br1 . . 121.5(2) ?
    C19 N23 C28 . . 121.4(2) ?
    C19 N23 C24 . . 120.1(2) ?
    C28 N23 C24 . . 115.9(3) ?
    N23 C24 C25 . . 111.5(3) ?
    N23 C24 H24A . . 109.3 ?
    C25 C24 H24A . . 109.3 ?
    N23 C24 H24B . . 109.3 ?
    C25 C24 H24B . . 109.3 ?
    H24A C24 H24B . . 108.0 ?
    C24 C25 C26 . . 111.6(3) ?
    C24 C25 H25A . . 109.3 ?
    C26 C25 H25A . . 109.3 ?
    C24 C25 H25B . . 109.3 ?
    C26 C25 H25B . . 109.3 ?
    H25A C25 H25B . . 108.0 ?
    C27 C26 C25 . . 110.4(3) ?
    C27 C26 H26A . . 109.6 ?
    C25 C26 H26A . . 109.6 ?
    C27 C26 H26B . . 109.6 ?
    C25 C26 H26B . . 109.6 ?
    H26A C26 H26B . . 108.1 ?
    C28 C27 C26 . . 112.5(3) ?
    C28 C27 H27A . . 109.1 ?
    C26 C27 H27A . . 109.1 ?
    C28 C27 H27B . . 109.1 ?
    C26 C27 H27B . . 109.1 ?
    H27A C27 H27B . . 107.8 ?
    N23 C28 C27 . . 111.5(3) ?
    N23 C28 H28A . . 109.3 ?
    C27 C28 H28A . . 109.3 ?
    N23 C28 H28B . . 109.3 ?
    C27 C28 H28B . . 109.3 ?
    H28A C28 H28B . . 108.0 ?
loop_
    _geom_torsion_atom_site_label_1
    _geom_torsion_atom_site_label_2
    _geom_torsion_atom_site_label_3
    _geom_torsion_atom_site_label_4
    _geom_torsion_site_symmetry_1
    _geom_torsion_site_symmetry_2
    _geom_torsion_site_symmetry_3
    _geom_torsion_site_symmetry_4
    _geom_torsion
    _geom_torsion_publ_flag
    O1 S1 C1 C2 . . . . 172.6(2) ?
    O2 S1 C1 C2 . . . . 42.4(3) ?
    N8 S1 C1 C2 . . . . -70.2(3) ?
    O1 S1 C1 C6 . . . . -6.6(3) ?
    O2 S1 C1 C6 . . . . -136.8(2) ?
    N8 S1 C1 C6 . . . . 110.5(2) ?
    C6 C1 C2 C3 . . . . 0.7(5) ?
    S1 C1 C2 C3 . . . . -178.5(2) ?
    C1 C2 C3 C4 . . . . 0.6(5) ?
    C2 C3 C4 C5 . . . . -1.0(5) ?
    C2 C3 C4 C7 . . . . 179.5(3) ?
    C3 C4 C5 C6 . . . . 0.1(5) ?
    C7 C4 C5 C6 . . . . 179.6(3) ?
    C2 C1 C6 C5 . . . . -1.6(4) ?
    S1 C1 C6 C5 . . . . 177.6(2) ?
    C4 C5 C6 C1 . . . . 1.2(5) ?
    O1 S1 N8 C9 . . . . 43.7(2) ?
    O2 S1 N8 C9 . . . . 172.3(2) ?
    C1 S1 N8 C9 . . . . -73.1(2) ?
    S1 N8 C9 C10 . . . . -67.8(3) ?
    S1 N8 C9 C14 . . . . 115.5(3) ?
    C14 C9 C10 C11 . . . . -1.1(4) ?
    N8 C9 C10 C11 . . . . -177.8(3) ?
    C9 C10 C11 C12 . . . . 2.5(5) ?
    C10 C11 C12 O15 . . . . 179.9(3) ?
    C10 C11 C12 C13 . . . . -1.9(5) ?
    O15 C12 C13 C14 . . . . 178.0(3) ?
    C11 C12 C13 C14 . . . . 0.0(4) ?
    C10 C9 C14 C13 . . . . -0.9(4) ?
    N8 C9 C14 C13 . . . . 175.8(2) ?
    C10 C9 C14 S2 . . . . 178.5(2) ?
    N8 C9 C14 S2 . . . . -4.8(3) ?
    C12 C13 C14 C9 . . . . 1.4(4) ?
    C12 C13 C14 S2 . . . . -178.0(2) ?
    C17 S2 C14 C9 . . . . -108.1(2) ?
    C17 S2 C14 C13 . . . . 71.3(2) ?
    C13 C12 O15 C16 . . . . 34.4(5) ?
    C11 C12 O15 C16 . . . . -147.6(3) ?
    C14 S2 C17 N18 . . . . 4.4(2) ?
    C14 S2 C17 C22 . . . . -174.8(2) ?
    C22 C17 N18 C19 . . . . 0.0(4) ?
    S2 C17 N18 C19 . . . . -179.23(19) ?
    C17 N18 C19 N20 . . . . 3.2(4) ?
    C17 N18 C19 N23 . . . . -175.7(2) ?
    N18 C19 N20 C21 . . . . -3.4(4) ?
    N23 C19 N20 C21 . . . . 175.5(3) ?
    C19 N20 C21 C22 . . . . 0.5(5) ?
    N20 C21 C22 C17 . . . . 2.2(5) ?
    N20 C21 C22 Br1 . . . . -178.8(2) ?
    N18 C17 C22 C21 . . . . -2.5(4) ?
    S2 C17 C22 C21 . . . . 176.7(2) ?
    N18 C17 C22 Br1 . . . . 178.55(19) ?
    S2 C17 C22 Br1 . . . . -2.3(3) ?
    N18 C19 N23 C28 . . . . -173.6(3) ?
    N20 C19 N23 C28 . . . . 7.4(4) ?
    N18 C19 N23 C24 . . . . -12.3(4) ?
    N20 C19 N23 C24 . . . . 168.7(3) ?
    C19 N23 C24 C25 . . . . 146.5(3) ?
    C28 N23 C24 C25 . . . . -51.2(4) ?
    N23 C24 C25 C26 . . . . 52.4(4) ?
    C24 C25 C26 C27 . . . . -54.7(4) ?
    C25 C26 C27 C28 . . . . 54.2(5) ?
    C19 N23 C28 C27 . . . . -147.7(3) ?
    C24 N23 C28 C27 . . . . 50.3(4) ?
    C26 C27 C28 N23 . . . . -51.4(5) ?
loop_
    _geom_hbond_atom_site_label_D
    _geom_hbond_atom_site_label_H
    _geom_hbond_atom_site_label_A
    _geom_hbond_site_symmetry_A
    _geom_hbond_distance_DH
    _geom_hbond_distance_HA
    _geom_hbond_distance_DA
    _geom_hbond_angle_DHA
    _geom_hbond_publ_flag
    N8 H8 O2 2_566 0.86 2.22 2.955(4) 143 yes
_iucr_refine_instructions_details
;
TITL SRIC1 in P-1
CELL  0.71073   9.8318  10.3822  13.4393   96.654  103.085  107.714
ZERR     2.00   0.0003   0.0003   0.0004    0.003    0.003    0.003
LATT   1
SFAC  C    H    N    O    S    BR
UNIT  46   50   8    6    4    2
MERG   2
OMIT    -3.00  50.00
FMAP   2
PLAN   25
ACTA
BOND   $H
CONF
LIST   4
L.S.   5
WGHT    0.039600    0.974400
FVAR       4.13127
BR1   6    0.006688    0.820267    0.882388    11.00000    0.05025    0.08732 =
         0.07992    0.01633    0.02998    0.03164
S1    5    0.226728    0.636995    0.492895    11.00000    0.05873    0.05113 =
         0.03220    0.00290    0.01403    0.01064
S2    5    0.202267    0.652446    0.799426    11.00000    0.04078    0.04434 =
         0.04361    0.00305    0.01619    0.01017
O1    4    0.361021    0.657656    0.463694    11.00000    0.07503    0.07389 =
         0.04931    0.01006    0.03168    0.02486
O2    4    0.087521    0.566527    0.416495    11.00000    0.07355    0.06584 =
         0.03435   -0.00027    0.00576    0.00178
C1    1    0.224843    0.799847    0.545867    11.00000    0.04965    0.04810 =
         0.03293    0.01082    0.00889    0.01177
C2    1    0.099478    0.810891    0.569522    11.00000    0.05442    0.05142 =
         0.06641    0.01433    0.01629    0.01407
AFIX  43
H2    2    0.016444    0.732646    0.559263    11.00000   -1.20000
AFIX   0
C3    1    0.097977    0.939081    0.608609    11.00000    0.07022    0.07156 =
         0.07946    0.02027    0.02540    0.03620
AFIX  43
H3    2    0.013389    0.946297    0.625194    11.00000   -1.20000
AFIX   0
C4    1    0.219365    1.057074    0.623690    11.00000    0.08090    0.05131 =
         0.05847    0.01539    0.00821    0.02639
C5    1    0.343318    1.043219    0.600173    11.00000    0.07123    0.05163 =
         0.06143    0.01327    0.00745    0.00405
AFIX  43
H5    2    0.426072    1.121578    0.610001    11.00000   -1.20000
AFIX   0
C6    1    0.348581    0.915745    0.562200    11.00000    0.05407    0.05620 =
         0.05526    0.01147    0.01575    0.00878
AFIX  43
H6    2    0.434379    0.908236    0.547864    11.00000   -1.20000
AFIX   0
C7    1    0.215995    1.196953    0.665736    11.00000    0.13708    0.06255 =
         0.10733    0.01242    0.01853    0.04988
AFIX 137
H7A   2    0.310203    1.250581    0.714249    11.00000   -1.50000
H7B   2    0.139118    1.185814    0.700467    11.00000   -1.50000
H7C   2    0.196522    1.243455    0.609240    11.00000   -1.50000
AFIX   0
N8    3    0.227268    0.545812    0.583950    11.00000    0.06008    0.03821 =
         0.03912    0.00286    0.01362    0.00742
AFIX  43
H8    2    0.147562    0.479310    0.580457    11.00000   -1.20000
AFIX   0
C9    1    0.355228    0.572555    0.669052    11.00000    0.05647    0.03225 =
         0.04211    0.00603    0.01805    0.01596
C10   1    0.479831    0.548672    0.651645    11.00000    0.08160    0.06550 =
         0.05095    0.01154    0.03506    0.03863
AFIX  43
H10   2    0.480038    0.518200    0.583840    11.00000   -1.20000
AFIX   0
C11   1    0.602845    0.568988    0.732219    11.00000    0.06452    0.07591 =
         0.07127    0.02456    0.03593    0.04011
AFIX  43
H11   2    0.686758    0.555797    0.718530    11.00000   -1.20000
AFIX   0
C12   1    0.602258    0.608994    0.833614    11.00000    0.04987    0.05797 =
         0.05848    0.02412    0.02158    0.02053
C13   1    0.479160    0.632227    0.852795    11.00000    0.04820    0.04573 =
         0.04202    0.01111    0.01701    0.01278
AFIX  43
H13   2    0.478284    0.659177    0.921030    11.00000   -1.20000
AFIX   0
C14   1    0.356134    0.615677    0.770851    11.00000    0.04464    0.03037 =
         0.04356    0.00649    0.01811    0.01066
O15   4    0.729029    0.627124    0.909881    11.00000    0.04637    0.12509 =
         0.08103    0.04886    0.02162    0.02921
C16   1    0.714975    0.597421    1.006066    11.00000    0.06191    0.06480 =
         0.06212    0.01118    0.00394    0.01907
AFIX 137
H16A  2    0.683716    0.664873    1.040690    11.00000   -1.50000
H16B  2    0.809015    0.599495    1.047952    11.00000   -1.50000
H16C  2    0.642489    0.507383    0.995979    11.00000   -1.50000
AFIX   0
C17   1    0.281190    0.834256    0.836120    11.00000    0.04398    0.04595 =
         0.02862    0.00531    0.00947    0.01832
N18   3    0.415217    0.896252    0.828247    11.00000    0.04602    0.03883 =
         0.03719    0.00457    0.01645    0.01526
C19   1    0.472856    1.034262    0.857868    11.00000    0.05598    0.04298 =
         0.03676    0.00515    0.01652    0.01870
N20   3    0.406519    1.114321    0.899777    11.00000    0.07292    0.04406 =
         0.05822    0.00453    0.03012    0.02333
C21   1    0.271307    1.047630    0.905872    11.00000    0.07416    0.05455 =
         0.06338    0.00890    0.03422    0.03561
AFIX  43
H21   2    0.221158    1.098979    0.933740    11.00000   -1.20000
AFIX   0
C22   1    0.200773    0.908496    0.873932    11.00000    0.04976    0.05951 =
         0.04421    0.01071    0.01979    0.02678
N23   3    0.606640    1.096478    0.842531    11.00000    0.05807    0.04100 =
         0.06513    0.00363    0.02730    0.01187
C24   1    0.695386    1.013998    0.815655    11.00000    0.06042    0.05293 =
         0.08467    0.00892    0.03387    0.01629
AFIX  23
H24A  2    0.630004    0.920927    0.781940    11.00000   -1.20000
H24B  2    0.762629    1.008792    0.878927    11.00000   -1.20000
AFIX   0
C25   1    0.783064    1.074883    0.744690    11.00000    0.06899    0.09072 =
         0.08370    0.02084    0.03671    0.03306
AFIX  23
H25A  2    0.715824    1.065751    0.677112    11.00000   -1.20000
H25B  2    0.848841    1.024228    0.735020    11.00000   -1.20000
AFIX   0
C26   1    0.874017    1.225620    0.787941    11.00000    0.06549    0.08690 =
         0.10112    0.03927    0.03586    0.01618
AFIX  23
H26A  2    0.949774    1.234273    0.851224    11.00000   -1.20000
H26B  2    0.923272    1.263818    0.737702    11.00000   -1.20000
AFIX   0
C27   1    0.776381    1.304620    0.811209    11.00000    0.07954    0.06155 =
         0.09445    0.02854    0.02683    0.01597
AFIX  23
H27A  2    0.837723    1.399191    0.843980    11.00000   -1.20000
H27B  2    0.709748    1.306112    0.746302    11.00000   -1.20000
AFIX   0
C28   1    0.686541    1.243544    0.881297    11.00000    0.07600    0.04577 =
         0.07259    0.00259    0.02246    0.00694
AFIX  23
H28A  2    0.751900    1.257820    0.950574    11.00000   -1.20000
H28B  2    0.616004    1.290343    0.886469    11.00000   -1.20000
HKLF    4
;
data_global
_journal_date_recd_electronic     2012-08-28
_journal_date_accepted     2012-08-29
_journal_name_full     'Acta Crystallographica, Section E'
_journal_year     2012
_journal_volume     68
_journal_issue     10
_journal_page_first     o2831
_journal_page_last     o2831
_journal_paper_category     QO
_journal_paper_doi     10.1107/S1600536812037257
_journal_coeditor_code     HB6947
_publ_contact_author_name     'Sridhar, M. A.'
_publ_contact_author_address
;
Department of Studies in Physics Manasagangotri
University of Mysore, Mysore 570 006
India
;
_publ_contact_author_email     'mas@physics.uni-mysore.ac.in'
_publ_contact_author_fax     '+918212419333'
_publ_contact_author_phone     '+918212419363'
_publ_section_title
;\
<i>N</i>-(2-{[5-Bromo-2-(piperidin-1-yl)pyrimidin-4-yl]sulfanyl}-4-\
methoxyphenyl)-4-methylbenzenesulfonamide
;
loop_
    _publ_author_name
    _publ_author_footnote
    _publ_author_address
    'Mohan Kumar' .
;
Department of Studies in Physics,
Manasagangotri,
University of Mysore,
Mysore 570 006
India
;
    'Mallesha, L.' .
;
PG Department of Studies in Chemistry,
JSS College of Arts, Commerce and Science,
Ooty Road, Mysore 570 025
India
;
    'Sridhar, M. A.' .
;
Department of Studies in Physics,
Manasagangotri,
University of Mysore,
Mysore 570 006
India
;
    'Kapoor, Kamini' .
;
X-ray Crystallography Laboratory,
Post-Graduate Department of Physics & Electronics,
University of Jammu, Jammu Tawi 180 006, India
;
    'Gupta, Vivek K.' .
;
X-ray Crystallography Laboratory,
Post-Graduate Department of Physics & Electronics,
University of Jammu, Jammu Tawi 180 006, India
;
    'Rajni Kant' .
;
X-ray Crystallography Laboratory,
Post-Graduate Department of Physics & Electronics,
University of Jammu, Jammu Tawi 180 006, India
;
