# Supplementary material for: N-(2-{[5-Bromo-2-(piperidin-1-yl)pyrimidin-4-yl]sulfan­yl}-4-meth­oxy­phen­yl)-4-methyl­benzene­sulfonamide
Source: Acta Crystallogr Sect E Struct Rep Online. 2012 Sep 1;68(Pt 10):o2831. doi: 10.1107/S1600536812037257 (PMC3470193; doi:10.1107/S1600536812037257)
Supplement: Supplementary file 2 [file e-68-o2831-Isup2.hkl]

#
# h,k,l, Fc-squared, Fo-squared, sigma(Fo-squared) and status flag
#
data_I
_shelx_title ' SRIC1 in P-1'
_shelx_refln_list_code          4
_shelx_F_calc_maximum      245.16
_exptl_crystal_F_000       564.00
_reflns_d_resolution_high  0.8409
 
loop_
 _symmetry_equiv_pos_as_xyz
 'x, y, z'
 '-x, -y, -z'
 
_cell_length_a     9.8318
_cell_length_b    10.3822
_cell_length_c    13.4393
_cell_angle_alpha  96.654
_cell_angle_beta  103.085
_cell_angle_gamma 107.714
 
_shelx_F_squared_multiplier     1.000
 
loop_
 _refln_index_h
 _refln_index_k
 _refln_index_l
 _refln_F_squared_calc
 _refln_F_squared_meas
 _refln_F_squared_sigma
 _refln_observed_status
   2   0   0     3936.82     3847.66     12.72 o
   3   0   0     1897.21     2003.13     12.79 o
   4   0   0     3279.20     3334.27     28.15 o
   5   0   0     3640.81     3765.71     21.16 o
   6   0   0       91.88       83.51      2.92 o
   7   0   0       30.52       31.82      2.18 o
   8   0   0      425.12      424.85     10.53 o
   9   0   0      412.65      412.53     11.50 o
  10   0   0      341.13      328.86     11.93 o
 -10   1   0       20.24       13.11      3.97 o
  -9   1   0       11.11       13.98      3.65 o
  -8   1   0      347.78      371.58      9.58 o
  -7   1   0      280.93      292.84      4.69 o
  -6   1   0      246.96      240.69      4.05 o
  -5   1   0        8.15       16.03      1.07 o
  -4   1   0      158.56      166.81      2.20 o
  -3   1   0     1083.30     1014.31      6.99 o
  -2   1   0       14.64       16.30      0.68 o
   1   1   0    16055.22    15612.12     97.00 o
   2   1   0     3496.16     3584.32     12.91 o
   3   1   0      902.94      952.46      7.73 o
   4   1   0       13.28       22.21      1.40 o
   5   1   0      267.86      241.46      6.19 o
   6   1   0     1226.46     1213.28     13.58 o
   7   1   0      685.83      668.60     11.46 o
   8   1   0      114.10      114.79      5.18 o
   9   1   0       23.34       16.02      4.03 o
  10   1   0      110.93      106.46      7.73 o
 -11   2   0       44.31       37.81      6.03 o
 -10   2   0       74.43       74.77      6.23 o
  -9   2   0      161.47      161.51      6.90 o
  -8   2   0     1854.81     1823.66     22.07 o
  -7   2   0      146.38      139.70      2.84 o
  -6   2   0        6.47        9.26      1.02 o
  -5   2   0     1119.60     1093.56      6.68 o
  -4   2   0     4549.33     4591.90     29.02 o
  -3   2   0     2653.99     2644.86     21.76 o
  -2   2   0       24.57       23.64      0.80 o
  -1   2   0     2829.21     2761.56      9.23 o
   0   2   0       51.02       54.68      1.28 o
   1   2   0     9698.20     9751.80     39.21 o
   2   2   0      890.83      921.80      6.62 o
   3   2   0       46.54       51.75      1.96 o
   4   2   0        2.93        2.66      1.48 o
   5   2   0      393.46      374.66      6.42 o
   6   2   0      937.44      921.71     14.44 o
   7   2   0      233.25      258.15      7.55 o
   8   2   0      260.88      243.29      8.85 o
   9   2   0       55.90       59.74      6.30 o
 -11   3   0       49.89       45.32      6.73 o
 -10   3   0      116.69      123.31      8.34 o
  -9   3   0       77.38       80.06      6.06 o
  -8   3   0        8.72        6.32      3.37 o
  -7   3   0     2031.76     1946.75     12.28 o
  -6   3   0     1703.12     1554.53     15.11 o
  -5   3   0      362.46      314.15      3.66 o
  -4   3   0       15.42       12.36      0.83 o
  -3   3   0     3067.88     3194.15     27.90 o
  -2   3   0    12075.12    12612.12     40.67 o
  -1   3   0     6571.45     6888.71     24.99 o
   0   3   0       44.59       39.75      1.34 o
   1   3   0     1704.08     1701.51     13.35 o
   2   3   0     4097.77     4006.42     21.02 o
   3   3   0      905.78      823.37      7.73 o
   4   3   0      445.78      421.91      6.42 o
   5   3   0      128.01      129.44      4.33 o
   6   3   0       16.24        9.85      2.78 o
   7   3   0      621.79      588.85     14.09 o
   8   3   0      467.98      479.05     12.28 o
   9   3   0       14.05       15.66      5.07 o
 -11   4   0        2.73       15.66      6.71 o
 -10   4   0       33.38       30.50      4.68 o
  -9   4   0      181.81      170.90      7.13 o
  -8   4   0        0.30       -0.99      3.05 o
  -7   4   0      206.64      173.34      4.30 o
  -6   4   0       35.61       41.53      2.20 o
  -5   4   0      989.47      997.04      7.54 o
  -4   4   0      742.71      813.88      6.31 o
  -3   4   0       15.31       16.11      1.54 o
  -2   4   0      702.76      740.00      6.00 o
  -1   4   0       43.88       64.99      1.69 o
   0   4   0     4987.20     5215.99     41.46 o
   1   4   0      730.25      766.72      8.43 o
   2   4   0        8.87        5.14      1.52 o
   3   4   0       82.14       67.37      2.48 o
   4   4   0      668.61      649.88      8.92 o
   5   4   0     1029.80     1002.11     11.93 o
   6   4   0      184.01      193.17      6.80 o
   7   4   0       35.99       36.24      4.50 o
   8   4   0       10.07       12.73      4.94 o
 -11   5   0      277.15      322.72     16.90 o
 -10   5   0      133.42      134.80      7.50 o
  -9   5   0      197.96      191.57      7.19 o
  -8   5   0      304.42      305.11      8.91 o
  -7   5   0      718.32      686.14     13.35 o
  -6   5   0     1938.04     1869.15     18.18 o
  -5   5   0      110.88      106.13      2.77 o
  -4   5   0      308.03      311.73      4.19 o
  -3   5   0      100.52       84.64      2.38 o
  -2   5   0       84.82       59.61      2.53 o
  -1   5   0     3644.15     3621.76     21.68 o
   0   5   0     1844.37     1793.91     16.83 o
   1   5   0       92.69      112.97      3.25 o
   2   5   0       97.10       98.87      4.24 o
   3   5   0     1164.11     1154.92     11.18 o
   4   5   0     1095.35     1057.43     11.30 o
   5   5   0       71.76       66.30      4.03 o
   6   5   0       14.63       12.70      3.32 o
   7   5   0        0.49       -3.66      3.75 o
   8   5   0      112.59      110.31      9.99 o
 -11   6   0       25.88       42.75      7.70 o
 -10   6   0       10.47        9.17      3.39 o
  -9   6   0      245.31      249.24      8.98 o
  -8   6   0      314.12      328.18      8.72 o
  -7   6   0      113.79      127.45      4.44 o
  -6   6   0      236.41      223.45      5.50 o
  -5   6   0      687.45      641.82      8.32 o
  -4   6   0     2374.23     2366.88     15.62 o
  -3   6   0       27.34       27.68      1.82 o
  -2   6   0       16.22       16.70      1.45 o
  -1   6   0      924.59      997.68      9.71 o
   0   6   0      126.99       99.99      4.33 o
   1   6   0     1033.23     1023.56     12.82 o
   2   6   0      189.56      179.65      5.71 o
   3   6   0        4.60        2.75      2.45 o
   4   6   0      427.32      407.54      9.44 o
   5   6   0      109.26      122.89      5.75 o
   6   6   0      161.97      167.07      8.18 o
   7   6   0        5.29        6.13      4.67 o
 -11   7   0       41.43       54.08      9.74 o
 -10   7   0       51.81       47.21      5.93 o
  -9   7   0      120.57      110.36      6.94 o
  -8   7   0       66.65       74.39      4.73 o
  -7   7   0      242.90      240.89      6.35 o
  -6   7   0        3.91        0.49      2.02 o
  -5   7   0      774.44      713.20      8.37 o
  -4   7   0      338.62      320.50      5.69 o
  -3   7   0      359.16      352.71      6.03 o
  -2   7   0      141.42      132.21      3.61 o
  -1   7   0       71.13       61.43      2.76 o
   0   7   0      912.85      888.31     18.64 o
   1   7   0        1.88       -0.72      1.75 o
   2   7   0      681.79      676.62     12.20 o
   3   7   0       56.34       54.73      4.20 o
   4   7   0       42.30       48.30      4.19 o
   5   7   0       27.93       31.19      4.84 o
   6   7   0        1.22       -3.24      5.05 o
 -10   8   0       60.96       76.05      6.72 o
  -9   8   0      274.14      287.02     10.03 o
  -8   8   0      556.30      541.07     13.00 o
  -7   8   0       68.25       74.75      4.08 o
  -6   8   0        3.28       -0.22      2.27 o
  -5   8   0       26.97       29.39      2.31 o
  -4   8   0     1200.08     1177.79     12.24 o
  -3   8   0      327.42      297.73      5.94 o
  -2   8   0      219.93      209.70      4.69 o
  -1   8   0       11.28        6.20      1.70 o
   0   8   0      172.33      165.01      7.15 o
   1   8   0     1488.55     1485.12     21.49 o
   2   8   0       76.10       83.56      5.53 o
   3   8   0        2.08        8.26      3.74 o
   4   8   0       62.08       64.12      5.90 o
   5   8   0       12.78        7.59      5.36 o
 -10   9   0        1.74       -2.95      4.98 o
  -9   9   0        0.33        1.96      3.94 o
  -8   9   0       47.51       53.61      4.95 o
  -7   9   0      159.30      161.06      5.88 o
  -6   9   0      113.41      116.14      5.15 o
  -5   9   0        1.89       -1.18      2.63 o
  -4   9   0       39.60       52.41      3.23 o
  -3   9   0        0.94        2.49      2.11 o
  -2   9   0      110.99      114.59      4.86 o
  -1   9   0      247.97      271.05      7.99 o
   0   9   0        1.89        2.48      3.28 o
   1   9   0        0.60        1.74      3.82 o
   2   9   0        3.12        3.56      5.43 o
   3   9   0      283.53      302.00     10.49 o
   4   9   0       67.41       75.73      6.84 o
  -9  10   0        9.03       14.41      4.77 o
  -8  10   0        3.67        2.36      4.07 o
  -7  10   0       96.57       93.44      5.70 o
  -6  10   0        3.18        3.31      3.01 o
  -5  10   0      133.58      126.58      6.04 o
  -4  10   0      117.12      111.13      5.24 o
  -3  10   0       90.53       80.94      4.73 o
  -2  10   0       76.84       76.02      5.35 o
  -1  10   0       12.37       18.74      4.35 o
   0  10   0       32.18       35.97      4.98 o
   1  10   0       32.42       36.78      5.90 o
   2  10   0       73.31       71.99      7.86 o
   3  10   0       38.62       30.41      5.89 o
  -8  11   0        5.99        6.88      5.38 o
  -7  11   0        4.31       14.54      5.17 o
  -6  11   0       37.24       40.05      4.72 o
  -5  11   0      167.86      169.50      7.39 o
  -4  11   0       70.66       79.25      5.76 o
  -3  11   0        2.69        3.56      3.60 o
  -2  11   0        1.89        6.34      3.70 o
  -1  11   0       92.20      101.10      7.93 o
   0  11   0      157.59      141.21     10.62 o
   1  11   0        3.49        4.02      7.26 o
  -6  12   0        0.66        1.70      4.55 o
  -5  12   0        1.10        0.83      4.04 o
  -4  12   0        1.52        0.68      5.17 o
  -3  12   0       74.56       84.32     10.19 o
  -2  12   0        0.11        5.03      4.94 o
   2 -12   1        3.89        7.35      6.76 o
   3 -12   1       38.25       36.50      5.13 o
   4 -12   1       92.23      104.76      7.48 o
   5 -12   1       86.81      106.95      7.65 o
   6 -12   1       29.63       25.41      6.09 o
  -1 -11   1       12.83       15.94      6.74 o
   0 -11   1       47.08       50.39      7.18 o
   1 -11   1       28.09       34.94      6.64 o
   2 -11   1      244.05      261.23      9.96 o
   3 -11   1       21.58       18.02      3.51 o
   4 -11   1       98.78       99.32      5.81 o
   5 -11   1       47.62       49.45      5.01 o
   6 -11   1       68.62       79.55      6.02 o
   7 -11   1       93.73      104.26      7.06 o
   8 -11   1       12.61        2.84      5.61 o
  -3 -10   1       75.21       85.50      9.34 o
  -2 -10   1        0.65       -2.37      4.77 o
  -1 -10   1       41.53       46.34      6.35 o
   0 -10   1        2.81       15.37      4.32 o
   1 -10   1      169.93      182.88      7.81 o
   2 -10   1      123.61      128.74      6.16 o
   3 -10   1       58.55       64.43      4.46 o
   4 -10   1        0.18        0.22      2.68 o
   5 -10   1       29.91       14.76      2.94 o
   6 -10   1       82.05       84.29      4.62 o
   7 -10   1       22.26       20.73      3.76 o
   8 -10   1       19.72       16.77      4.10 o
   9 -10   1        7.11        7.83      4.89 o
  -4  -9   1       90.39       85.56      6.69 o
  -3  -9   1       33.42       36.39      5.17 o
  -2  -9   1      145.03      166.19      8.28 o
  -1  -9   1       37.12       38.04      5.86 o
   0  -9   1       56.60       55.81      4.33 o
   1  -9   1        4.85        2.92      2.70 o
   2  -9   1      131.97      142.27      4.77 o
   3  -9   1     1023.84     1041.73     12.36 o
   4  -9   1      906.91      903.83     12.25 o
   5  -9   1      108.76       97.54      4.45 o
   6  -9   1        2.17        0.89      2.68 o
   7  -9   1      287.00      304.69      8.70 o
   8  -9   1      211.41      225.76      9.24 o
   9  -9   1       36.41       32.78      4.56 o
  -5  -8   1       58.50       51.28      6.40 o
  -4  -8   1       64.10       48.62      4.59 o
  -3  -8   1        2.72        4.43      3.16 o
  -2  -8   1       12.28        7.43      3.90 o
  -1  -8   1        0.34        5.06      3.70 o
   0  -8   1        1.41        6.07      3.07 o
   1  -8   1      441.94      428.23      8.12 o
   2  -8   1        7.98        6.80      2.11 o
   3  -8   1      325.85      311.70      5.74 o
   4  -8   1     1513.41     1502.42     14.57 o
   5  -8   1      304.11      300.93      6.25 o
   6  -8   1      190.47      179.37      5.77 o
   7  -8   1        5.91        6.43      2.62 o
   8  -8   1       13.22        6.86      3.53 o
   9  -8   1      247.37      257.87      9.89 o
  10  -8   1       89.95       95.13      8.24 o
  -6  -7   1       38.11       45.22      6.43 o
  -5  -7   1       85.37       93.41      5.98 o
  -4  -7   1       40.49       44.58      3.94 o
  -3  -7   1        8.47       10.88      4.31 o
  -2  -7   1        3.45        0.09      3.36 o
  -1  -7   1      889.76      917.67     12.77 o
   0  -7   1      304.41      309.79      7.82 o
   1  -7   1       39.29       49.70      2.90 o
   2  -7   1       52.67       39.22      2.22 o
   3  -7   1      465.40      462.57      7.95 o
   4  -7   1      569.76      548.01      7.56 o
   5  -7   1      112.32      107.99      3.50 o
   6  -7   1       84.32       79.96      3.86 o
   7  -7   1        0.68        2.69      2.26 o
   8  -7   1       64.17       73.75      5.41 o
   9  -7   1      304.85      317.30     10.69 o
  10  -7   1        7.24       14.21      4.07 o
  -7  -6   1       16.24       14.12      4.44 o
  -6  -6   1       29.36       14.64      4.10 o
  -5  -6   1        2.57       12.28      3.23 o
  -4  -6   1      318.40      338.57      8.63 o
  -3  -6   1      518.63      529.27     10.73 o
  -2  -6   1      151.79      171.59      4.96 o
  -1  -6   1       83.90       78.67      3.53 o
   0  -6   1      327.92      283.62      6.36 o
   1  -6   1     3426.94     3411.56     22.81 o
   2  -6   1     2353.77     2258.23     15.03 o
   3  -6   1      208.97      230.67      4.52 o
   4  -6   1      175.49      181.49      3.96 o
   5  -6   1     1330.17     1325.27     14.20 o
   6  -6   1      821.90      806.40     10.03 o
   7  -6   1       24.74       27.87      2.60 o
   8  -6   1      259.82      251.17      8.50 o
   9  -6   1       98.16       94.87      5.95 o
  10  -6   1      143.96      147.29      8.46 o
  11  -6   1      314.68      344.63     14.69 o
  -8  -5   1       39.18       37.80      6.24 o
  -7  -5   1       11.37        7.93      3.69 o
  -6  -5   1       26.75       29.96      4.42 o
  -5  -5   1      130.61      111.43      4.95 o
  -4  -5   1       48.06       42.17      3.36 o
  -3  -5   1      238.82      212.49      5.69 o
  -2  -5   1      174.18      199.97      4.77 o
  -1  -5   1       14.95       18.21      2.54 o
   0  -5   1     1419.29     1603.40     14.51 o
   1  -5   1      240.59      217.27      4.37 o
   2  -5   1     2378.79     2502.96     16.71 o
   3  -5   1     1125.09     1099.46      9.35 o
   4  -5   1       40.77       38.33      1.66 o
   5  -5   1        7.90       13.79      1.33 o
   6  -5   1      189.94      164.30      3.48 o
   7  -5   1      898.91      887.13      9.21 o
   8  -5   1       54.69       41.18      3.93 o
   9  -5   1       52.26       46.82      4.29 o
  10  -5   1       42.10       42.75      4.77 o
  11  -5   1       68.87       60.87      8.99 o
  -9  -4   1       39.17       39.55      8.01 o
  -8  -4   1      316.98      325.27     15.01 o
  -7  -4   1      120.36      118.71      5.90 o
  -6  -4   1       13.75       12.38      2.94 o
  -5  -4   1      291.70      286.69      6.19 o
  -4  -4   1      902.73      834.02     13.44 o
  -3  -4   1     1256.17     1210.95     10.53 o
  -2  -4   1      290.01      252.01      4.66 o
  -1  -4   1     1607.83     1923.57     15.14 o
   0  -4   1     4959.58     5444.90     43.86 o
   1  -4   1      915.26     1010.92      7.57 o
   2  -4   1     2319.42     2264.77     15.11 o
   3  -4   1     1620.73     1676.96      8.70 o
   4  -4   1      324.26      286.10      3.82 o
   5  -4   1      582.63      552.99      7.39 o
   6  -4   1      483.77      481.86     12.78 o
   7  -4   1      977.08      971.67     14.70 o
   8  -4   1       53.80       56.95      4.39 o
   9  -4   1      149.84      143.27      7.47 o
  10  -4   1      139.21      142.94      8.87 o
  11  -4   1       93.54      107.50      9.06 o
  -9  -3   1       35.63       38.90      6.76 o
  -8  -3   1        0.99       -0.20      4.53 o
  -7  -3   1      195.52      207.08      7.57 o
  -6  -3   1      213.04      208.22      5.61 o
  -5  -3   1      645.23      642.48      9.65 o
  -4  -3   1      407.26      460.12      6.88 o
  -3  -3   1     1597.26     1690.38     16.33 o
  -2  -3   1     1830.91     1839.38     16.31 o
  -1  -3   1     7111.42     7226.25     50.75 o
   0  -3   1      309.76      395.69      4.23 o
   1  -3   1      596.34      577.19      4.77 o
   2  -3   1     1608.72     1635.13      8.29 o
   3  -3   1     3668.26     3751.52     26.49 o
   4  -3   1      864.43      769.71      6.18 o
   5  -3   1     1621.89     1651.89     10.19 o
   6  -3   1      482.23      504.33      6.18 o
   7  -3   1      538.08      512.11      6.29 o
   8  -3   1     1002.33      981.00     14.51 o
   9  -3   1      287.75      268.08      9.28 o
  10  -3   1       90.74       90.81      6.92 o
  11  -3   1       19.05        3.50      5.97 o
 -10  -2   1        1.94        0.62      5.54 o
  -9  -2   1        1.87        7.23      4.69 o
  -8  -2   1       85.49       74.54      6.05 o
  -7  -2   1      126.88      120.80      5.36 o
  -6  -2   1       81.37       78.20      3.95 o
  -5  -2   1       28.25       24.89      1.74 o
  -4  -2   1       78.34       82.15      2.57 o
  -3  -2   1      229.05      243.10      3.06 o
  -2  -2   1      156.59      169.79      3.63 o
  -1  -2   1     7711.49     7989.13     29.24 o
   0  -2   1     7190.98     7377.48     25.74 o
   1  -2   1      308.57      341.12      4.13 o
   2  -2   1      510.47      504.92      3.13 o
   3  -2   1     1652.74     1773.76     13.39 o
   4  -2   1       14.24        8.43      0.72 o
   5  -2   1     1038.76     1009.40      7.05 o
   6  -2   1      774.77      787.83      7.20 o
   7  -2   1      368.19      374.97      5.23 o
   8  -2   1      120.44      111.62      5.04 o
   9  -2   1        1.68        7.78      3.15 o
  10  -2   1       58.08       59.46      5.95 o
 -10  -1   1      155.58      155.23      8.07 o
  -9  -1   1      110.82      117.50      7.09 o
  -8  -1   1      175.63      169.85      7.76 o
  -7  -1   1      971.71      956.63     13.26 o
  -6  -1   1      516.48      487.20      9.30 o
  -5  -1   1     1222.36     1176.64      9.53 o
  -4  -1   1     1630.78     1753.45     10.79 o
  -3  -1   1      221.12      222.62      2.75 o
  -2  -1   1     4428.14     4575.49     15.74 o
  -1  -1   1      363.41      380.28      5.87 o
   2  -1   1     2331.64     2457.06      7.91 o
   3  -1   1     2197.20     2339.44     13.70 o
   4  -1   1     3754.26     3781.26     23.50 o
   5  -1   1     4457.02     4590.10     22.48 o
   6  -1   1      188.97      174.69      3.59 o
   7  -1   1      167.96      156.94      4.11 o
   8  -1   1      195.00      197.61      5.17 o
   9  -1   1      165.70      176.69      7.46 o
  10  -1   1      141.75      143.89      8.29 o
 -10   0   1      127.03      135.98      7.43 o
  -9   0   1       42.12       41.21      4.00 o
  -8   0   1      278.47      282.33      8.38 o
  -7   0   1      660.31      697.64      8.20 o
  -6   0   1       82.39       93.94      2.75 o
  -5   0   1       87.31       81.82      2.26 o
  -4   0   1     4730.18     4913.69     41.32 o
  -3   0   1     3240.54     3229.21     26.04 o
  -2   0   1     1785.20     1795.13      9.20 o
   2   0   1     2929.70     2934.27     10.51 o
   3   0   1     1394.99     1244.22      9.17 o
   4   0   1      306.50      315.33      4.09 o
   5   0   1      800.18      875.37      8.60 o
   6   0   1     1417.00     1365.86     13.23 o
   7   0   1     2821.81     2735.76     21.84 o
   8   0   1       24.96       21.98      2.62 o
   9   0   1       13.19        8.04      3.38 o
  10   0   1      143.37      129.93      8.13 o
 -11   1   1      132.34      129.36      8.13 o
 -10   1   1      112.94      106.63      6.92 o
  -9   1   1        9.61        3.91      3.35 o
  -8   1   1      427.74      403.88     10.74 o
  -7   1   1      222.60      225.86      3.51 o
  -6   1   1      271.05      244.46      3.29 o
  -5   1   1      355.46      352.75      4.50 o
  -4   1   1      236.54      258.92      3.78 o
  -3   1   1     3126.78     3148.43     23.83 o
  -2   1   1      454.91      415.88      2.89 o
   1   1   1     1228.41     1354.68      7.23 o
   2   1   1      230.84      219.20      2.85 o
   3   1   1       50.22       53.27      2.28 o
   4   1   1       49.87       70.71      2.35 o
   5   1   1        7.07        3.77      1.56 o
   6   1   1      446.54      448.34     10.86 o
   7   1   1       15.17       15.85      3.21 o
   8   1   1      233.51      209.46      6.92 o
   9   1   1        1.46        0.37      4.25 o
  10   1   1       17.81       16.60      4.88 o
 -11   2   1       56.84       49.95      6.11 o
 -10   2   1       99.40      103.62      7.17 o
  -9   2   1      848.85      841.58     14.06 o
  -8   2   1      265.67      253.77      7.15 o
  -7   2   1      857.39      853.93     12.06 o
  -6   2   1     1315.46     1356.61     14.20 o
  -5   2   1      447.65      398.72      5.71 o
  -4   2   1     1725.70     1783.87     14.60 o
  -3   2   1     2137.26     2307.35     19.86 o
  -2   2   1     3679.60     3992.67     16.25 o
  -1   2   1    28055.12    27315.40    119.62 o
   0   2   1       32.52       52.69      2.19 o
   1   2   1     1209.51     1253.13     13.01 o
   2   2   1     5585.79     5812.03     44.53 o
   3   2   1     3736.57     3719.48     21.30 o
   4   2   1      347.23      353.82      5.51 o
   5   2   1       18.30       16.04      3.20 o
   6   2   1      182.45      178.35      6.24 o
   7   2   1      670.60      674.16     12.65 o
   8   2   1      113.20      107.76      6.78 o
   9   2   1        9.50        6.00      4.81 o
 -11   3   1       15.28       10.48      5.70 o
 -10   3   1        4.38        1.85      3.47 o
  -9   3   1        4.05        4.37      2.94 o
  -8   3   1        3.22        1.73      3.67 o
  -7   3   1      312.92      325.50      6.33 o
  -6   3   1      915.39      933.33      9.89 o
  -5   3   1      261.73      267.72      4.38 o
  -4   3   1     1569.85     1709.81     12.99 o
  -3   3   1     3970.76     3966.26     35.39 o
  -2   3   1     1586.94     1553.16      8.87 o
  -1   3   1     2671.06     2947.90     13.08 o
   0   3   1     3178.70     3588.04     31.05 o
   1   3   1     2656.97     2732.38     35.51 o
   2   3   1        5.77        6.15      1.54 o
   3   3   1      596.97      656.32      7.83 o
   4   3   1      575.39      525.42      7.85 o
   5   3   1     1299.35     1252.42     16.28 o
   6   3   1       17.93       10.17      2.96 o
   7   3   1       13.65       10.32      3.59 o
   8   3   1      169.36      163.96      7.79 o
   9   3   1       91.16       93.81      8.34 o
 -11   4   1       54.63       68.15      9.06 o
 -10   4   1       25.16       21.44      5.13 o
  -9   4   1      289.13      287.42     10.03 o
  -8   4   1      867.15      857.09     16.16 o
  -7   4   1      443.24      401.72      9.79 o
  -6   4   1      373.10      386.89      5.33 o
  -5   4   1       53.98       40.45      1.45 o
  -4   4   1     1404.31     1387.98      9.14 o
  -3   4   1     2568.05     2619.33     13.87 o
  -2   4   1       38.20       51.99      1.39 o
  -1   4   1      122.39      102.14      2.42 o
   0   4   1     1304.12     1328.50     14.05 o
   1   4   1      104.70      107.68      3.33 o
   2   4   1       87.46      116.75      3.39 o
   3   4   1      748.77      721.68      8.14 o
   4   4   1      155.09      155.60      4.46 o
   5   4   1       50.38       48.66      3.80 o
   6   4   1       10.94        5.97      3.29 o
   7   4   1       54.38       49.06      5.75 o
   8   4   1       50.93       61.06      6.73 o
 -11   5   1      289.42      342.62     17.11 o
 -10   5   1      145.35      176.74     10.01 o
  -9   5   1       14.41       14.01      4.16 o
  -8   5   1      472.74      443.84      9.72 o
  -7   5   1      997.53      977.37     11.22 o
  -6   5   1      624.78      603.77      8.18 o
  -5   5   1      292.29      263.13      5.64 o
  -4   5   1     2402.69     2383.14     14.12 o
  -3   5   1     3330.37     3523.31     27.19 o
  -2   5   1      623.11      636.91      5.93 o
  -1   5   1      376.44      303.48      6.22 o
   0   5   1     2402.91     2461.61     19.15 o
   1   5   1     1202.51     1077.55     19.26 o
   2   5   1        8.79       10.24      1.83 o
   3   5   1       37.65       31.53      2.40 o
   4   5   1      551.30      548.90      9.24 o
   5   5   1        7.67        4.52      4.06 o
   6   5   1      487.83      451.26     12.34 o
   7   5   1       24.92       17.96      4.83 o
 -11   6   1       44.03       54.07      8.20 o
 -10   6   1        7.89        9.12      4.84 o
  -9   6   1       37.54       48.11      4.81 o
  -8   6   1        1.37       -0.51      2.59 o
  -7   6   1       26.09       26.99      2.44 o
  -6   6   1       21.55       27.20      2.25 o
  -5   6   1       30.07       34.69      2.24 o
  -4   6   1      550.72      590.89      6.98 o
  -3   6   1       22.42       25.42      1.69 o
  -2   6   1       16.03       16.34      1.32 o
  -1   6   1      104.56       97.78      4.06 o
   0   6   1        1.42        0.79      2.61 o
   1   6   1       65.64       69.97      3.48 o
   2   6   1      267.90      281.23      7.77 o
   3   6   1      108.23      114.57      4.75 o
   4   6   1       17.27       11.38      2.98 o
   5   6   1       32.03       35.96      4.36 o
   6   6   1       62.61       56.45      5.35 o
   7   6   1       68.61       63.26      7.06 o
 -11   7   1       42.79       45.62      7.76 o
 -10   7   1      243.30      226.81     17.71 o
  -9   7   1      168.29      179.14      7.36 o
  -8   7   1      445.15      419.80      9.56 o
  -7   7   1      328.63      332.67      7.06 o
  -6   7   1      238.85      253.59      5.56 o
  -5   7   1       57.50       52.97      2.84 o
  -4   7   1      627.41      645.34      8.89 o
  -3   7   1       99.36       90.65      2.98 o
  -2   7   1      251.70      229.05      5.46 o
  -1   7   1       57.40       48.49      3.59 o
   0   7   1        2.27        0.95      2.93 o
   1   7   1      662.71      656.45     12.64 o
   2   7   1      551.55      568.89     11.40 o
   3   7   1        6.04        4.10      3.03 o
   4   7   1       11.05        9.25      3.62 o
   5   7   1       14.19       14.99      3.91 o
   6   7   1       35.74       41.23      6.90 o
 -10   8   1       17.14       16.03      5.13 o
  -9   8   1       53.99       67.99      6.03 o
  -8   8   1      207.39      219.90      7.34 o
  -7   8   1      314.12      312.41      7.22 o
  -6   8   1      363.44      342.23      7.90 o
  -5   8   1      145.70      148.97      4.63 o
  -4   8   1       46.68       50.94      2.83 o
  -3   8   1      709.58      714.28     11.02 o
  -2   8   1      123.96      120.03      4.71 o
  -1   8   1      176.25      205.10      7.07 o
   0   8   1      109.94       99.64      5.17 o
   1   8   1      105.76       87.43      5.08 o
   2   8   1      108.65      115.70      6.29 o
   3   8   1      164.28      162.50      7.72 o
   4   8   1       38.62       51.76      5.36 o
   5   8   1        4.82        3.45      5.12 o
 -10   9   1        5.50        1.72      5.31 o
  -9   9   1      108.05      107.71      8.27 o
  -8   9   1        2.66       -0.46      5.56 o
  -7   9   1        1.96       -1.98      2.86 o
  -6   9   1        2.57        2.52      3.00 o
  -5   9   1       23.54       20.32      3.26 o
  -4   9   1       47.43       46.88      3.82 o
  -3   9   1        3.11        0.60      2.76 o
  -2   9   1       15.31       12.54      3.16 o
  -1   9   1        0.47       -1.04      3.32 o
   0   9   1        9.54        9.95      3.63 o
   1   9   1       20.40       15.04      4.85 o
   2   9   1       11.94        7.47      5.06 o
   3   9   1       33.17       32.93      5.45 o
   4   9   1       47.19       47.01      6.21 o
  -9  10   1       52.68       49.98      6.42 o
  -8  10   1       75.95       94.75      8.11 o
  -7  10   1      135.59      162.16      7.42 o
  -6  10   1       37.79       33.39      4.07 o
  -5  10   1       77.91       70.64      5.07 o
  -4  10   1        6.65        6.03      2.79 o
  -3  10   1       56.61       62.76      4.63 o
  -2  10   1       36.11       33.59      4.02 o
  -1  10   1       22.58       23.27      3.73 o
   0  10   1      234.98      224.85     10.33 o
   1  10   1        5.95       -1.06      4.52 o
   2  10   1        1.94        1.94      4.55 o
  -8  11   1        6.55        0.98      5.97 o
  -7  11   1        3.85        8.92      4.19 o
  -6  11   1       33.39       53.18      5.38 o
  -5  11   1       84.41       95.05      6.04 o
  -4  11   1        5.95       -0.43      3.63 o
  -3  11   1        0.80        1.63      3.34 o
  -2  11   1        7.85       11.56      3.50 o
  -1  11   1        1.51        9.62      5.08 o
   0  11   1        6.55       11.59      5.34 o
  -5  12   1        0.40        0.42      4.14 o
  -4  12   1        0.13        5.50      5.26 o
  -3  12   1        3.67        8.93      5.90 o
   1 -12   2       15.76       29.44      6.53 o
   2 -12   2       79.29       90.68      8.81 o
   3 -12   2        0.36       -0.94      4.77 o
   4 -12   2        2.23       -0.48      4.32 o
   5 -12   2        1.70       -0.96      4.39 o
  -1 -11   2        0.27        3.90      6.31 o
   0 -11   2        1.37        3.41      6.36 o
   1 -11   2        0.00        5.06      5.02 o
   2 -11   2       16.94       14.51      4.02 o
   3 -11   2       63.21       58.73      4.76 o
   4 -11   2        0.07       -2.80      3.87 o
   5 -11   2       11.60       10.72      3.81 o
   6 -11   2        0.41       -2.01      4.16 o
   7 -11   2        1.16        1.82      4.02 o
  -3 -10   2       24.04       30.29      6.37 o
  -2 -10   2        8.20       10.23      5.81 o
  -1 -10   2        1.12        1.48      6.59 o
   0 -10   2      170.97      159.35      8.86 o
   1 -10   2        9.21       12.02      3.76 o
   2 -10   2       14.15       16.58      3.54 o
   3 -10   2      148.76      158.10      6.20 o
   4 -10   2       95.26       92.21      4.60 o
   5 -10   2       66.69       61.90      4.10 o
   6 -10   2       20.96       14.83      3.29 o
   7 -10   2       46.06       53.15      4.64 o
   8 -10   2      135.37      146.44      9.43 o
   9 -10   2       13.57       25.02      5.05 o
  -4  -9   2       10.37       14.27      4.62 o
  -3  -9   2       55.03       67.16      6.79 o
  -2  -9   2       56.55       52.51      5.80 o
  -1  -9   2       70.44       86.96      5.93 o
   0  -9   2       45.00       50.89      4.30 o
   1  -9   2       74.83       71.24      3.84 o
   2  -9   2        8.49        9.13      2.36 o
   3  -9   2       62.28       62.29      3.27 o
   4  -9   2      475.44      472.83      8.56 o
   5  -9   2      205.99      216.84      6.81 o
   6  -9   2        5.81       -3.59      3.11 o
   7  -9   2      226.58      213.94      7.61 o
   8  -9   2       16.04       18.11      4.20 o
   9  -9   2      223.31      238.93      9.96 o
  -5  -8   2        6.10        6.68      4.13 o
  -4  -8   2        8.35        9.66      3.65 o
  -3  -8   2      134.36      135.30      6.43 o
  -2  -8   2       24.95       19.13      3.92 o
  -1  -8   2       76.67       75.08      4.69 o
   0  -8   2        6.41        5.15      2.72 o
   1  -8   2      160.01      173.69      5.73 o
   2  -8   2       30.18       29.34      2.51 o
   3  -8   2       15.85       17.14      2.06 o
   4  -8   2       27.84       30.85      2.56 o
   5  -8   2       22.01       22.01      2.46 o
   6  -8   2        0.07       -0.03      2.36 o
   7  -8   2        0.01        3.47      2.82 o
   8  -8   2       32.74       22.72      3.95 o
   9  -8   2       12.82       19.85      4.52 o
  10  -8   2        0.81        2.19      4.40 o
  -6  -7   2      171.55      159.55      8.18 o
  -5  -7   2       82.85       83.16      6.66 o
  -4  -7   2       14.70        7.83      3.08 o
  -3  -7   2      173.01      184.21      6.62 o
  -2  -7   2       93.24      101.50      4.70 o
  -1  -7   2      717.69      736.15     11.41 o
   0  -7   2       51.55       44.99      3.21 o
   1  -7   2      652.41      604.77      9.93 o
   2  -7   2      802.99      783.05     10.21 o
   3  -7   2      391.74      400.01      6.52 o
   4  -7   2      261.51      268.40      5.25 o
   5  -7   2      763.91      762.55      9.92 o
   6  -7   2      436.23      443.58      8.48 o
   7  -7   2      121.62      113.05      5.17 o
   8  -7   2       53.04       46.76      4.74 o
   9  -7   2       55.31       55.34      5.20 o
  10  -7   2      114.05      130.74      7.17 o
  -7  -6   2       77.51       66.89      6.93 o
  -6  -6   2        0.23       -5.34      3.91 o
  -5  -6   2      629.18      652.62     14.11 o
  -4  -6   2        6.21        5.75      3.19 o
  -3  -6   2      106.03       97.92      4.67 o
  -2  -6   2      237.81      232.71      5.29 o
  -1  -6   2      313.80      319.74      6.28 o
   0  -6   2     1286.03     1335.60     15.04 o
   1  -6   2        2.56        1.79      2.20 o
   2  -6   2        5.89        2.30      1.61 o
   3  -6   2      478.92      432.97      6.34 o
   4  -6   2      525.76      504.44      6.66 o
   5  -6   2      627.42      593.97      7.95 o
   6  -6   2      124.19      115.60      3.96 o
   7  -6   2      145.89      153.84      4.64 o
   8  -6   2      538.78      536.36     12.68 o
   9  -6   2      132.32      110.37      6.10 o
  10  -6   2        1.61        0.80      3.85 o
  -8  -5   2       13.50       15.24      4.61 o
  -7  -5   2        5.59        8.11      3.53 o
  -6  -5   2      255.94      254.36      8.06 o
  -5  -5   2       49.32       49.32      3.63 o
  -4  -5   2      313.35      291.74      7.16 o
  -3  -5   2      298.64      284.52      6.82 o
  -2  -5   2      244.57      202.84      4.34 o
  -1  -5   2      424.61      422.48      6.51 o
   0  -5   2     3085.98     3423.67     20.39 o
   1  -5   2        2.47        1.44      1.48 o
   2  -5   2      289.97      309.17      4.71 o
   3  -5   2      532.19      534.47      6.22 o
   4  -5   2        1.97        2.59      1.43 o
   5  -5   2        1.22        1.87      1.06 o
   6  -5   2      651.24      665.82      9.05 o
   7  -5   2       32.87       38.96      2.90 o
   8  -5   2      157.42      164.27      7.27 o
   9  -5   2      174.30      184.45      8.27 o
  10  -5   2        1.62        0.11      3.73 o
  -9  -4   2        2.59       13.14      6.03 o
  -8  -4   2      231.02      226.74     10.88 o
  -7  -4   2      189.43      177.17      6.95 o
  -6  -4   2       80.63       84.43      5.27 o
  -5  -4   2       46.54       53.25      2.94 o
  -4  -4   2      489.56      468.56      7.66 o
  -3  -4   2     1517.91     1525.52     14.68 o
  -2  -4   2     1985.03     2091.30     17.71 o
  -1  -4   2     1458.85     1413.39     10.41 o
   0  -4   2     1692.48     1719.37     12.09 o
   1  -4   2     4082.81     4303.30     34.94 o
   2  -4   2      714.01      720.73      5.38 o
   3  -4   2     3243.99     3384.94     22.93 o
   4  -4   2     2301.79     2282.40     12.14 o
   5  -4   2       35.87       41.04      1.74 o
   6  -4   2       87.90       84.32      2.62 o
   7  -4   2     2009.85     1968.45     18.19 o
   8  -4   2      382.23      390.94      9.93 o
   9  -4   2      142.44      146.76      6.91 o
  10  -4   2       48.85       57.87      7.28 o
  -9  -3   2        0.80       -7.26      5.75 o
  -8  -3   2       94.11       83.71      5.92 o
  -7  -3   2       28.32       34.71      3.47 o
  -6  -3   2      189.69      185.48      6.11 o
  -5  -3   2       67.80       63.66      2.80 o
  -4  -3   2      203.08      220.52      4.49 o
  -3  -3   2      113.80      120.05      3.19 o
  -2  -3   2      658.46      660.62      6.14 o
  -1  -3   2      577.25      602.16      5.27 o
   0  -3   2        9.66        5.76      0.98 o
   1  -3   2       48.25       67.22      1.68 o
   2  -3   2     1300.19     1286.27      8.03 o
   3  -3   2      496.08      500.09      4.66 o
   4  -3   2     1055.16      998.87      7.00 o
   5  -3   2      374.62      313.84      4.27 o
   6  -3   2      367.67      315.10      4.49 o
   7  -3   2        9.79        8.63      1.56 o
   8  -3   2      315.44      331.89      6.22 o
   9  -3   2       84.54       86.80      6.00 o
  10  -3   2      121.73      123.71      7.67 o
 -10  -2   2        1.46       -0.88      5.92 o
  -9  -2   2      118.59      112.65      7.91 o
  -8  -2   2       26.51       27.76      4.53 o
  -7  -2   2     1240.75     1219.72     16.64 o
  -6  -2   2      893.22      815.42     11.26 o
  -5  -2   2       93.83       89.19      2.93 o
  -4  -2   2     2186.93     2329.00     15.26 o
  -3  -2   2       95.60       72.47      1.76 o
  -2  -2   2      123.25      111.26      2.07 o
  -1  -2   2     4277.26     4553.70     21.99 o
   0  -2   2       35.71       48.56      1.36 o
   1  -2   2     5042.12     5231.86     19.56 o
   2  -2   2      195.37      225.96      3.48 o
   3  -2   2      979.46     1085.16      8.40 o
   4  -2   2      763.19      821.78      6.37 o
   5  -2   2     1257.81     1357.20      8.94 o
   6  -2   2      376.32      381.21      5.08 o
   7  -2   2        2.14        0.09      1.56 o
   8  -2   2       69.75       79.41      3.53 o
   9  -2   2       63.57       76.81      5.15 o
  10  -2   2       19.80       28.96      4.49 o
 -10  -1   2      199.25      185.22     11.20 o
  -9  -1   2       67.73       63.90      5.91 o
  -8  -1   2       24.50       16.32      3.80 o
  -7  -1   2       48.15       60.44      3.15 o
  -6  -1   2     2108.86     2032.39     16.77 o
  -5  -1   2     1066.45      936.35      7.21 o
  -4  -1   2     2902.85     3157.72     19.63 o
  -3  -1   2     2965.63     3250.18     24.61 o
  -2  -1   2     5933.69     6200.30     21.51 o
  -1  -1   2     1162.06     1127.60      6.43 o
   0  -1   2     2368.21     2425.40     49.64 o
   1  -1   2     1742.45     1768.20      9.44 o
   2  -1   2     1726.72     1581.22      7.47 o
   3  -1   2      346.98      390.64      3.41 o
   4  -1   2      268.41      247.04      3.31 o
   5  -1   2     3031.42     2927.51     16.21 o
   6  -1   2      585.89      548.52      7.42 o
   7  -1   2      383.15      378.80      7.01 o
   8  -1   2      583.96      571.03      9.24 o
   9  -1   2       62.63       62.71      4.85 o
  10  -1   2       57.27       59.01      6.26 o
 -11   0   2       46.01       42.12      6.85 o
 -10   0   2       56.50       55.81      5.38 o
  -9   0   2       25.58       23.59      3.48 o
  -8   0   2        1.88       -4.39      3.90 o
  -7   0   2      266.04      250.64      4.00 o
  -6   0   2      315.39      305.85      4.46 o
  -5   0   2      929.52     1042.00      7.11 o
  -4   0   2     1414.10     1500.69     11.40 o
  -3   0   2       27.44       22.68      1.07 o
  -2   0   2      629.94      631.89      4.08 o
   1   0   2      280.55      305.78      2.57 o
   2   0   2        1.10        4.51      0.97 o
   3   0   2      957.80      943.80      6.22 o
   4   0   2       33.39       27.39      1.45 o
   5   0   2       25.75       25.37      2.12 o
   6   0   2        6.78        7.66      1.92 o
   7   0   2      143.42      134.86      4.94 o
   8   0   2      169.20      154.89      5.19 o
   9   0   2       14.23       17.10      3.78 o
  10   0   2       14.05       14.18      5.44 o
 -11   1   2       30.26       24.56      5.90 o
 -10   1   2      258.60      264.70     10.14 o
  -9   1   2      574.59      562.69     12.21 o
  -8   1   2      626.28      601.80     10.73 o
  -7   1   2      362.85      346.24      7.08 o
  -6   1   2      462.58      465.10      7.29 o
  -5   1   2     3866.28     4045.50     34.87 o
  -4   1   2     4515.09     4607.70     37.66 o
  -3   1   2      359.03      388.55      3.43 o
  -2   1   2      336.25      303.61      2.34 o
  -1   1   2     2834.20     2936.95     11.06 o
   0   1   2     6389.40     6553.46     26.74 o
   1   1   2     4373.74     4422.20     32.06 o
   2   1   2      577.29      607.15      4.66 o
   3   1   2      741.86      860.30      7.05 o
   4   1   2     3687.72     4008.16     30.39 o
   5   1   2       48.12       43.94      2.68 o
   6   1   2       58.42       58.45      3.75 o
   7   1   2      400.22      395.49      8.75 o
   8   1   2       11.25       12.85      2.84 o
   9   1   2        2.93       -2.43      4.15 o
 -11   2   2       16.44       11.12      5.66 o
 -10   2   2        2.05        1.60      4.57 o
  -9   2   2      104.19       98.68      5.56 o
  -8   2   2      107.55      106.58      4.40 o
  -7   2   2     1222.40     1181.01     13.57 o
  -6   2   2      342.64      368.30      6.38 o
  -5   2   2     1440.04     1465.74     14.19 o
  -4   2   2     2929.83     3026.74     26.09 o
  -3   2   2     1282.88     1161.85     10.26 o
  -2   2   2     4866.27     4956.48     20.22 o
  -1   2   2      521.84      497.17      3.64 o
   0   2   2       15.34       17.13      1.46 o
   1   2   2     1279.09     1287.66     16.72 o
   2   2   2       63.59       47.85      1.49 o
   3   2   2     1624.47     1539.08     11.03 o
   4   2   2      632.46      613.61      8.57 o
   5   2   2      730.44      724.66      9.70 o
   6   2   2      687.92      688.42     12.55 o
   7   2   2       66.79       60.94      4.48 o
   8   2   2      117.31      118.30      6.27 o
   9   2   2       85.30       81.17      7.46 o
 -11   3   2       20.21       20.10      5.75 o
 -10   3   2        9.99       11.84      3.93 o
  -9   3   2        1.86        6.74      2.86 o
  -8   3   2     1904.16     1940.80     19.13 o
  -7   3   2      310.11      322.84      6.69 o
  -6   3   2        1.48        3.96      1.58 o
  -5   3   2       35.60       23.92      1.66 o
  -4   3   2     1001.28      933.50      8.92 o
  -3   3   2      547.49      575.86      4.94 o
  -2   3   2       41.69       36.66      1.11 o
  -1   3   2      196.85      163.42      2.56 o
   0   3   2       31.51       31.25      1.63 o
   1   3   2      452.50      468.64      6.43 o
   2   3   2     1022.32     1115.94      9.57 o
   3   3   2      309.98      327.63      5.38 o
   4   3   2      191.89      174.42      4.89 o
   5   3   2        2.75        2.43      2.43 o
   6   3   2        4.74        5.46      2.83 o
   7   3   2       16.03       17.84      3.90 o
   8   3   2        6.16        5.09      4.11 o
 -11   4   2      553.68      601.30     22.08 o
 -10   4   2      684.50      691.82     21.73 o
  -9   4   2       38.98       36.36      4.17 o
  -8   4   2      140.65      129.93      4.44 o
  -7   4   2     1712.12     1714.04     18.82 o
  -6   4   2     2114.51     1972.87     21.36 o
  -5   4   2     2344.83     2375.48     17.69 o
  -4   4   2       59.52       75.64      1.90 o
  -3   4   2     1301.83     1315.63     10.73 o
  -2   4   2     6914.37     7198.18     40.57 o
  -1   4   2     8064.49     8370.46     64.14 o
   0   4   2      417.54      451.05      6.64 o
   1   4   2      128.93      162.00      4.95 o
   2   4   2      897.46      846.30      9.74 o
   3   4   2     1128.02     1101.87     12.17 o
   4   4   2      445.61      431.25      8.61 o
   5   4   2        9.93       11.27      4.35 o
   6   4   2        2.19       -0.34      3.79 o
   7   4   2       62.88       63.40      5.95 o
   8   4   2       57.61       52.26      6.78 o
 -11   5   2        0.66        6.11      7.37 o
 -10   5   2      282.33      282.94     11.27 o
  -9   5   2       84.46       94.54      6.15 o
  -8   5   2       99.36      105.62      5.11 o
  -7   5   2        8.42        8.59      1.57 o
  -6   5   2       56.46       61.86      2.15 o
  -5   5   2      164.39      138.94      3.03 o
  -4   5   2     2660.24     2610.02     18.66 o
  -3   5   2       14.05       27.48      1.64 o
  -2   5   2       69.83       67.65      2.35 o
  -1   5   2      808.59      794.64      9.87 o
   0   5   2     3673.54     3815.53     26.65 o
   1   5   2        6.51        0.27      2.54 o
   2   5   2        8.09        9.90      1.93 o
   3   5   2       24.12       20.50      2.26 o
   4   5   2      754.12      744.17     15.14 o
   5   5   2      108.53       94.13      5.51 o
   6   5   2        8.00        8.78      4.62 o
   7   5   2       39.97       45.14      5.29 o
 -11   6   2      108.77       96.95     11.34 o
 -10   6   2      264.34      294.14     11.04 o
  -9   6   2      210.82      213.72      8.02 o
  -8   6   2        3.27        0.30      2.73 o
  -7   6   2       13.60       14.51      2.47 o
  -6   6   2     1061.81     1076.85     11.51 o
  -5   6   2      814.67      811.55      9.98 o
  -4   6   2      573.52      544.08      8.93 o
  -3   6   2        6.62        5.81      1.54 o
  -2   6   2      229.90      237.30      5.73 o
  -1   6   2      387.27      432.89      7.91 o
   0   6   2      481.32      470.89      8.78 o
   1   6   2      100.50       91.82      4.53 o
   2   6   2        2.10        2.85      2.22 o
   3   6   2       21.02       25.33      3.34 o
   4   6   2      210.21      190.03      7.56 o
   5   6   2       18.89       16.87      3.84 o
   6   6   2        0.03        2.47      5.26 o
 -11   7   2       14.75        6.81     11.84 o
 -10   7   2       50.69       52.95      6.03 o
  -9   7   2      238.18      242.29      9.39 o
  -8   7   2      628.29      644.18     12.98 o
  -7   7   2       23.49       26.13      2.63 o
  -6   7   2      160.47      148.04      5.11 o
  -5   7   2      500.10      463.65     10.35 o
  -4   7   2      515.86      495.30      8.29 o
  -3   7   2     3521.37     3622.76     27.07 o
  -2   7   2       35.46       38.81      2.36 o
  -1   7   2      156.12      158.06      5.38 o
   0   7   2      358.28      349.75      8.28 o
   1   7   2      115.74      106.71      5.40 o
   2   7   2       19.50       25.49      3.48 o
   3   7   2       65.54       76.89      5.44 o
   4   7   2        6.52        2.73      3.75 o
   5   7   2       32.34       30.60      4.57 o
 -10   8   2        2.19        2.06      4.39 o
  -9   8   2       41.02       34.60      4.59 o
  -8   8   2       11.96       10.98      3.88 o
  -7   8   2       84.82       98.65      4.89 o
  -6   8   2      202.16      207.52      6.68 o
  -5   8   2       24.59       14.38      4.12 o
  -4   8   2      958.39      933.33     13.42 o
  -3   8   2      744.38      701.79     11.53 o
  -2   8   2      458.42      446.72      7.94 o
  -1   8   2       35.98       49.40      3.51 o
   0   8   2        1.61        2.30      3.07 o
   1   8   2        4.33       10.51      3.06 o
   2   8   2       25.41       25.50      4.20 o
   3   8   2       41.14       54.91      5.32 o
   4   8   2       26.56       21.61      4.50 o
 -10   9   2        4.60        5.97      5.03 o
  -9   9   2      113.79      113.94      8.38 o
  -8   9   2      113.77      106.48      6.52 o
  -7   9   2      345.31      361.13      9.37 o
  -6   9   2        1.41       -3.35      2.92 o
  -5   9   2        2.03       -0.31      2.77 o
  -4   9   2      326.97      303.01      7.74 o
  -3   9   2       74.97       68.19      4.02 o
  -2   9   2       88.77       92.50      4.96 o
  -1   9   2        1.88        3.97      3.23 o
   0   9   2        4.72        5.85      3.71 o
   1   9   2       24.69       27.63      5.00 o
   2   9   2       51.00       66.87      6.25 o
   3   9   2       23.25       22.21      5.47 o
  -9  10   2        7.97       10.38      5.11 o
  -8  10   2        5.59        2.76      4.08 o
  -7  10   2       36.45       30.13      3.94 o
  -6  10   2      229.68      243.61      8.23 o
  -5  10   2      104.28      119.78      5.99 o
  -4  10   2       78.03       70.27      4.59 o
  -3  10   2       11.40       11.04      2.91 o
  -2  10   2       89.87       89.28      5.27 o
  -1  10   2      101.45      117.96      7.12 o
   0  10   2       65.11       69.74      7.68 o
   1  10   2       20.50       19.47      5.21 o
   2  10   2        0.99        0.17      5.00 o
  -8  11   2       18.77       23.34      5.39 o
  -7  11   2       58.81       55.58      5.03 o
  -6  11   2       72.39       74.92      5.42 o
  -5  11   2        7.76        4.40      3.81 o
  -4  11   2      121.44      120.01      6.70 o
  -3  11   2        0.94        2.70      3.63 o
  -2  11   2       95.36       94.95      7.20 o
  -1  11   2        3.13       -0.83      5.32 o
   0  11   2       22.16       43.11      6.55 o
   1 -12   3        3.11       13.90      5.83 o
   2 -12   3        6.06       16.97      4.89 o
   3 -12   3        8.89       17.60      5.13 o
   4 -12   3        0.10        1.40      4.46 o
   5 -12   3        0.88        1.24      4.59 o
  -1 -11   3        9.13       10.28      7.22 o
   0 -11   3       82.01       78.91      7.97 o
   1 -11   3        3.00        9.91      4.27 o
   2 -11   3        4.89       11.38      4.14 o
   3 -11   3        7.86       11.55      3.65 o
   4 -11   3        0.54       -3.17      3.64 o
   5 -11   3       55.09       49.12      5.12 o
   6 -11   3        2.44        4.29      4.23 o
   7 -11   3        2.51        5.67      3.83 o
  -3 -10   3       49.60       43.14      6.70 o
  -2 -10   3      212.12      232.09     11.44 o
  -1 -10   3        1.44       -1.50      5.55 o
   0 -10   3      107.46       96.71      7.96 o
   1 -10   3        8.07       10.91      3.73 o
   2 -10   3      137.06      139.69      6.50 o
   3 -10   3       89.66       81.56      3.97 o
   4 -10   3        1.07        1.77      2.66 o
   5 -10   3      143.37      163.60      7.39 o
   6 -10   3        1.57        1.97      3.33 o
   7 -10   3       61.91       54.58      5.44 o
   8 -10   3       28.68       35.38      5.42 o
  -4  -9   3        8.64        7.99      5.55 o
  -3  -9   3       49.23       55.98      5.47 o
  -2  -9   3      137.25      125.45      7.79 o
  -1  -9   3       55.29       50.51      5.28 o
   0  -9   3      251.41      254.30      7.34 o
   1  -9   3        1.14       -0.68      2.78 o
   2  -9   3       38.44       36.91      2.99 o
   3  -9   3        5.71        9.02      2.48 o
   4  -9   3        6.02        3.90      2.47 o
   5  -9   3      244.46      219.36      6.93 o
   6  -9   3        1.41       -0.33      3.13 o
   7  -9   3       10.60        7.82      3.22 o
   8  -9   3        1.49        4.77      4.18 o
   9  -9   3       64.06       47.72      6.02 o
  -6  -8   3      184.20      213.24     11.04 o
  -5  -8   3       43.07       40.39      5.34 o
  -4  -8   3       25.69       22.13      5.02 o
  -3  -8   3        3.79        4.62      4.02 o
  -2  -8   3      137.01      142.68      7.72 o
  -1  -8   3     2100.34     2021.53     21.67 o
   0  -8   3      161.93      147.43      5.19 o
   1  -8   3      120.19      113.91      4.31 o
   2  -8   3      333.70      335.43      7.27 o
   3  -8   3      400.22      394.21      7.12 o
   4  -8   3      554.75      538.53      9.17 o
   5  -8   3       38.10       34.16      2.70 o
   6  -8   3       49.77       40.62      3.54 o
   7  -8   3      374.16      406.02      9.37 o
   8  -8   3      171.05      162.29      7.99 o
   9  -8   3       17.99       24.41      4.81 o
  10  -8   3        3.27        8.22      4.60 o
  -7  -7   3       31.88       29.99      5.68 o
  -6  -7   3       27.84        6.60      5.45 o
  -5  -7   3      233.15      236.76     14.57 o
  -4  -7   3      158.39      162.41      6.84 o
  -3  -7   3      228.19      240.22      7.38 o
  -2  -7   3       32.23       31.37      3.04 o
  -1  -7   3       17.91       23.26      3.33 o
   0  -7   3     1823.38     1825.80     19.21 o
   1  -7   3      219.59      220.79      5.58 o
   2  -7   3       54.57       52.29      3.16 o
   3  -7   3       12.60       12.38      1.71 o
   4  -7   3      139.15      130.89      4.11 o
   5  -7   3      685.94      668.14      8.87 o
   6  -7   3      526.07      536.36      9.91 o
   7  -7   3        4.97        1.94      2.55 o
   8  -7   3      364.57      379.86     11.35 o
   9  -7   3      126.23      131.13      7.53 o
  10  -7   3       91.29       87.49      8.53 o
  -7  -6   3       49.96       37.19      4.72 o
  -6  -6   3       59.52       54.81      5.10 o
  -5  -6   3      170.39      160.96      7.26 o
  -4  -6   3      777.45      760.66     13.41 o
  -3  -6   3       62.46       63.63      3.80 o
  -2  -6   3      280.13      255.27      5.70 o
  -1  -6   3      110.36      121.75      4.11 o
   0  -6   3      695.61      707.60      8.78 o
   1  -6   3       42.46       34.82      2.40 o
   2  -6   3     1907.08     1858.88     20.25 o
   3  -6   3      135.16      144.39      3.74 o
   4  -6   3      262.98      256.79      5.12 o
   5  -6   3        1.83        0.12      1.60 o
   6  -6   3      173.94      188.21      5.01 o
   7  -6   3      425.95      392.59      8.77 o
   8  -6   3       11.11       12.35      3.74 o
   9  -6   3        2.84        5.29      3.90 o
  10  -6   3       17.15       19.85      4.46 o
  -8  -5   3      327.78      393.34     14.78 o
  -7  -5   3      152.64      149.34      7.44 o
  -6  -5   3        3.36       -1.49      3.42 o
  -5  -5   3      198.86      196.36      5.95 o
  -4  -5   3     1504.59     1516.00     17.89 o
  -3  -5   3     1656.37     1626.26     16.34 o
  -2  -5   3     1066.49     1060.63     15.75 o
  -1  -5   3       61.37       68.91      2.44 o
   0  -5   3      441.77      377.18      5.44 o
   1  -5   3     5297.82     5160.69     37.68 o
   2  -5   3     1221.78     1190.42     10.18 o
   3  -5   3      369.14      375.21      5.50 o
   4  -5   3      532.14      571.64      7.30 o
   5  -5   3       36.35       34.29      1.91 o
   6  -5   3      861.70      819.71     10.17 o
   7  -5   3      689.17      701.96     11.30 o
   8  -5   3       25.17       25.70      2.89 o
   9  -5   3       47.10       49.27      4.99 o
  10  -5   3        8.89        9.23      4.23 o
  -9  -4   3        2.40       -2.54      6.27 o
  -8  -4   3       24.61       16.31      4.48 o
  -7  -4   3      201.05      218.30      8.18 o
  -6  -4   3     1054.86     1057.36     15.12 o
  -5  -4   3      119.61      121.02      4.09 o
  -4  -4   3       18.80       20.11      2.25 o
  -3  -4   3      166.01      148.58      4.49 o
  -2  -4   3      149.43      102.59      3.41 o
  -1  -4   3     5167.53     5446.02     27.35 o
   0  -4   3      116.43      129.39      2.53 o
   1  -4   3       24.11       42.66      1.95 o
   2  -4   3      956.01      891.35      7.74 o
   3  -4   3     1903.61     1742.44     12.35 o
   4  -4   3     2265.99     2265.08     15.60 o
   5  -4   3       20.25       20.96      1.46 o
   6  -4   3       63.13       57.72      2.34 o
   7  -4   3      664.20      662.82      9.27 o
   8  -4   3      548.64      517.91      8.61 o
   9  -4   3      116.54      115.07      6.41 o
  10  -4   3       12.72       16.36      4.53 o
  -9  -3   3        9.04        2.09      5.24 o
  -8  -3   3       25.11       25.05      4.00 o
  -7  -3   3      589.80      572.42     11.08 o
  -6  -3   3      234.37      199.05      5.82 o
  -5  -3   3       53.41       63.38      2.50 o
  -4  -3   3      234.99      228.00      4.99 o
  -3  -3   3     1267.10     1260.84     12.32 o
  -2  -3   3     1419.51     1427.51      8.98 o
  -1  -3   3     2042.00     2291.07     13.44 o
   0  -3   3     3492.68     3520.02     23.82 o
   1  -3   3      487.38      523.74      6.83 o
   2  -3   3      197.47      210.18      2.84 o
   3  -3   3      495.73      511.15      5.18 o
   4  -3   3       81.31       81.49      2.24 o
   5  -3   3      116.99      121.19      2.97 o
   6  -3   3        4.35        8.99      1.68 o
   7  -3   3      535.22      552.54      8.36 o
   8  -3   3        7.25        7.41      2.02 o
   9  -3   3       35.90       32.56      4.40 o
  10  -3   3        5.50        9.05      4.94 o
 -10  -2   3      167.14      212.96     12.55 o
  -9  -2   3      478.74      484.18     16.98 o
  -8  -2   3        5.98        5.98      3.02 o
  -7  -2   3        8.15        5.43      2.01 o
  -6  -2   3     1127.76     1138.39     12.47 o
  -5  -2   3     2304.31     2318.83     14.33 o
  -4  -2   3      191.06      199.02      3.08 o
  -3  -2   3      431.06      475.80      5.88 o
  -2  -2   3     5927.02     5933.16     33.54 o
  -1  -2   3     4552.04     4476.29     24.11 o
   0  -2   3    13884.56    14185.13     91.92 o
   1  -2   3    11849.27    12339.05     54.94 o
   2  -2   3      673.76      724.25      5.42 o
   3  -2   3     2384.69     2462.76     11.77 o
   4  -2   3      403.83      345.29      4.27 o
   5  -2   3      889.83      904.56      8.59 o
   6  -2   3      605.42      569.03      7.64 o
   7  -2   3        9.32        9.28      1.75 o
   8  -2   3      487.91      504.45      8.88 o
   9  -2   3      311.84      317.24     11.54 o
  10  -2   3       91.96       89.62      7.42 o
 -10  -1   3       13.84       11.23      3.81 o
  -9  -1   3      201.73      213.42      9.82 o
  -8  -1   3      690.90      694.19     13.93 o
  -7  -1   3        7.08        5.71      1.75 o
  -6  -1   3      452.41      433.16      5.61 o
  -5  -1   3        5.73        3.69      1.22 o
  -4  -1   3     2107.47     2199.79     12.68 o
  -3  -1   3       88.30       62.99      1.26 o
  -2  -1   3      128.90      180.23      2.79 o
  -1  -1   3     5678.27     6383.74     27.88 o
   0  -1   3       63.25       38.04      1.97 o
   1  -1   3    60102.84    53365.88    473.76 o
   2  -1   3      206.25      182.30      2.26 o
   3  -1   3     1145.49     1266.62      7.87 o
   4  -1   3     1046.43     1149.84      7.91 o
   5  -1   3      831.30      811.34      8.40 o
   6  -1   3      702.94      655.02      8.32 o
   7  -1   3       15.40        8.02      2.10 o
   8  -1   3        1.59        1.39      2.18 o
   9  -1   3       78.24       90.09      5.82 o
  10  -1   3       46.55       56.59      6.08 o
 -11   0   3       24.66       22.59      8.06 o
 -10   0   3      536.25      545.90     14.41 o
  -9   0   3      448.72      483.08     11.43 o
  -8   0   3      173.04      147.90      6.10 o
  -7   0   3       22.08       13.38      1.23 o
  -6   0   3      138.58      127.23      2.53 o
  -5   0   3     4702.82     5014.75     33.25 o
  -4   0   3      506.06      490.76      4.34 o
  -3   0   3      787.55      912.32      8.55 o
  -2   0   3       31.48       39.10      1.49 o
  -1   0   3     2920.63     2954.32     14.02 o
   0   0   3    22111.44    22375.97    109.99 o
   1   0   3     1121.83     1205.60     11.06 o
   2   0   3       52.33       39.97      1.29 o
   3   0   3        5.52        6.93      0.90 o
   4   0   3     1225.73     1360.65     11.38 o
   5   0   3      867.44      873.51     11.25 o
   6   0   3        4.72        0.93      2.11 o
   7   0   3        0.69        2.39      2.31 o
   8   0   3       26.58       24.96      2.83 o
   9   0   3       14.98       13.32      3.74 o
 -11   1   3       38.79       29.18      6.57 o
 -10   1   3       19.74       17.70      3.37 o
  -9   1   3      123.07      138.28      6.19 o
  -8   1   3      669.30      688.40     10.44 o
  -7   1   3     2073.40     2090.72     19.10 o
  -6   1   3      282.29      252.22      5.43 o
  -5   1   3       90.79      127.54      3.52 o
  -4   1   3     6587.75     6889.79     74.33 o
  -3   1   3     7946.60     8047.37     47.84 o
  -2   1   3     5662.69     5736.88     24.02 o
  -1   1   3      198.42      229.53      3.03 o
   0   1   3     3321.26     3472.05     19.32 o
   1   1   3     3436.05     3476.06     21.06 o
   2   1   3     4332.97     4259.47     32.96 o
   3   1   3      236.85      191.99      3.75 o
   4   1   3       46.07       38.35      2.16 o
   5   1   3      125.19      128.08      3.93 o
   6   1   3      540.28      554.41      9.99 o
   7   1   3      689.42      677.09     11.86 o
   8   1   3      148.89      152.46      5.94 o
   9   1   3        4.58        2.07      4.09 o
 -11   2   3       10.84        7.64      4.56 o
 -10   2   3        9.70       11.70      6.53 o
  -9   2   3        5.34        4.33      4.00 o
  -8   2   3      804.52      817.64     11.30 o
  -7   2   3        7.63        3.75      1.85 o
  -6   2   3      555.19      515.43      8.12 o
  -5   2   3      408.49      363.12      5.64 o
  -4   2   3     1718.61     1901.44     17.01 o
  -3   2   3     2543.90     2706.76     24.21 o
  -2   2   3      131.97      106.23      1.95 o
  -1   2   3     7087.36     7043.41     36.89 o
   0   2   3      146.83      115.06      2.40 o
   1   2   3      443.49      441.42      6.05 o
   2   2   3      289.28      287.23      4.84 o
   3   2   3     1949.45     1968.61     13.86 o
   4   2   3       54.00       43.51      2.41 o
   5   2   3       33.53       24.30      2.35 o
   6   2   3        4.04        4.03      2.63 o
   7   2   3       45.17       43.26      3.82 o
   8   2   3      139.46      136.45      7.11 o
   9   2   3       23.56       18.53      5.22 o
 -11   3   3      302.25      346.26     14.14 o
 -10   3   3      299.99      287.26     10.74 o
  -9   3   3       15.51       12.84      2.69 o
  -8   3   3      545.26      557.84      8.79 o
  -7   3   3     1954.93     1915.66     21.36 o
  -6   3   3     1815.09     1741.36     15.74 o
  -5   3   3      817.07      869.06     10.19 o
  -4   3   3     1150.92     1213.23      8.84 o
  -3   3   3     2481.09     2810.14     16.71 o
  -2   3   3     4103.86     4387.17     38.77 o
  -1   3   3     7706.12     7949.88     66.62 o
   0   3   3       35.86       38.57      1.78 o
   1   3   3       12.43       17.99      1.93 o
   2   3   3     2179.11     2070.77     15.87 o
   3   3   3     2044.96     2047.74     17.46 o
   4   3   3       84.87       91.62      3.76 o
   5   3   3       15.07       10.88      2.98 o
   6   3   3      140.86      128.37      6.17 o
   7   3   3      292.04      285.69     10.33 o
   8   3   3       60.18       51.27      5.31 o
 -11   4   3       36.22       31.36     12.55 o
 -10   4   3      380.88      359.07     15.56 o
  -9   4   3      180.65      177.14      6.61 o
  -8   4   3      294.57      280.32      6.70 o
  -7   4   3       47.79       43.18      2.53 o
  -6   4   3     1062.57     1029.42     15.19 o
  -5   4   3     3781.13     3703.25     24.91 o
  -4   4   3      703.98      578.35      5.56 o
  -3   4   3      623.00      548.56      5.57 o
  -2   4   3      383.18      484.21      5.62 o
  -1   4   3       83.98       70.12      2.76 o
   0   4   3     6710.48     7087.27     45.66 o
   1   4   3      140.76      116.33      3.47 o
   2   4   3      153.43      134.67      5.60 o
   3   4   3       19.71       25.51      2.43 o
   4   4   3     1078.88     1038.47     16.17 o
   5   4   3     1295.14     1301.42     19.12 o
   6   4   3        8.94        1.62      3.70 o
   7   4   3       18.57       20.62      4.47 o
 -11   5   3       99.25       93.64      9.35 o
 -10   5   3       41.13       27.04      6.69 o
  -9   5   3      371.34      382.00     12.25 o
  -8   5   3       32.16       16.32      4.26 o
  -7   5   3        7.65        2.77      1.22 o
  -6   5   3      318.23      299.89      5.49 o
  -5   5   3      415.32      374.46      4.99 o
  -4   5   3        0.40        2.48      0.77 o
  -3   5   3      483.32      487.42      6.27 o
  -2   5   3       10.97        9.11      1.83 o
  -1   5   3      824.66      872.77      9.62 o
   0   5   3        3.00        1.89      1.57 o
   1   5   3       62.73       65.75      9.36 o
   2   5   3      299.11      281.50      8.93 o
   3   5   3        8.02        5.81      2.37 o
   4   5   3      271.26      253.24      8.08 o
   5   5   3       13.16        1.88      4.64 o
   6   5   3       17.52       17.87      4.64 o
   7   5   3       43.99       57.84      5.82 o
 -11   6   3       59.13       53.76     12.09 o
 -10   6   3      217.91      242.87      9.89 o
  -9   6   3      321.82      323.73     11.65 o
  -8   6   3     1343.64     1317.58     17.69 o
  -7   6   3      309.95      325.46      6.25 o
  -6   6   3       34.86       28.36      1.82 o
  -5   6   3      153.04      140.06      3.18 o
  -4   6   3     2249.38     2277.03     21.62 o
  -3   6   3     2063.41     2067.02     16.43 o
  -2   6   3      103.00       99.99      3.90 o
  -1   6   3       28.70       31.39      2.35 o
   0   6   3      858.18      750.33     11.28 o
   1   6   3     2295.39     2268.69     23.65 o
   2   6   3      174.50      172.03      8.21 o
   3   6   3      150.61      140.15      6.27 o
   4   6   3        0.99        6.21      3.57 o
   5   6   3       12.41       14.83      4.24 o
   6   6   3       99.87       99.35      7.05 o
 -11   7   3       18.69        7.57     16.94 o
 -10   7   3        6.28        9.82      4.30 o
  -9   7   3       31.49       36.76      4.68 o
  -8   7   3      122.21      132.25      5.97 o
  -7   7   3      812.44      798.81     11.17 o
  -6   7   3       29.68       30.77      2.44 o
  -5   7   3        3.22        2.98      1.88 o
  -4   7   3       18.05       22.97      2.32 o
  -3   7   3      705.17      697.36     10.81 o
  -2   7   3      130.17      135.63      4.87 o
  -1   7   3      237.72      248.36      6.21 o
   0   7   3       88.90       84.77      4.66 o
   1   7   3      105.98      115.10      5.37 o
   2   7   3      591.92      597.39     12.93 o
   3   7   3      171.14      187.11      7.59 o
   4   7   3       32.49       40.07      4.83 o
   5   7   3       16.90       13.83      4.89 o
 -10   8   3        2.02       -2.21      5.36 o
  -9   8   3       71.82       71.40      5.73 o
  -8   8   3      143.95      139.46      7.13 o
  -7   8   3      132.61      130.72      5.53 o
  -6   8   3       12.65        4.82      2.73 o
  -5   8   3       15.87        9.26      2.58 o
  -4   8   3      565.06      543.37     10.16 o
  -3   8   3        2.23        3.15      2.56 o
  -2   8   3       65.67       57.35      3.89 o
  -1   8   3       34.61       36.26      3.63 o
   0   8   3      132.97      131.20      5.58 o
   1   8   3       40.94       35.99      4.85 o
   2   8   3       45.65       58.87      5.07 o
   3   8   3       57.91       63.42      5.73 o
   4   8   3       77.98       93.06      6.84 o
 -10   9   3       45.76       55.97      6.53 o
  -9   9   3       75.54       78.31      6.41 o
  -8   9   3       23.66       23.45      4.06 o
  -7   9   3       88.18       88.27      5.06 o
  -6   9   3      359.55      339.21      9.12 o
  -5   9   3       43.93       51.01      4.18 o
  -4   9   3      280.38      309.68      8.29 o
  -3   9   3        2.12        0.09      2.71 o
  -2   9   3      189.80      176.16      6.48 o
  -1   9   3      230.45      254.52      9.14 o
   0   9   3       96.15       96.96      7.29 o
   1   9   3       20.19       29.22      5.51 o
   2   9   3        4.54        0.93      4.80 o
   3   9   3       83.47      110.11      7.49 o
  -9  10   3       17.23       26.00      5.80 o
  -8  10   3       39.59       51.42      5.49 o
  -7  10   3       19.35       13.28      3.40 o
  -6  10   3       11.75        7.64      3.45 o
  -5  10   3        6.45        9.48      3.48 o
  -4  10   3      243.83      257.15      8.14 o
  -3  10   3        1.48        2.05      3.43 o
  -2  10   3       30.03       21.04      3.78 o
  -1  10   3        2.26        6.32      4.52 o
   0  10   3      102.04      113.68      8.92 o
   1  10   3      123.09      137.41      9.81 o
  -7  11   3        3.65       10.35      4.13 o
  -6  11   3        5.00        7.96      3.92 o
  -5  11   3      113.33      101.81      6.85 o
  -4  11   3       22.89       20.79      4.66 o
  -3  11   3        4.84        7.29      4.49 o
  -2  11   3       23.60       23.55      5.04 o
  -1  11   3       17.96       17.47      5.92 o
   1 -12   4       46.09       57.22      6.89 o
   2 -12   4        0.02        8.28      5.81 o
   3 -12   4       57.70       64.68      6.79 o
   4 -12   4        0.02       -5.72      4.68 o
   5 -12   4       74.13       68.22      6.11 o
  -1 -11   4       38.79       17.02      7.08 o
   0 -11   4        2.58       -1.37      5.73 o
   1 -11   4       44.69       63.01      6.98 o
   2 -11   4      136.39      136.76      8.45 o
   3 -11   4      113.13      112.04      6.10 o
   4 -11   4        1.57        2.14      3.89 o
   5 -11   4       18.32       20.95      4.06 o
   6 -11   4       14.82       22.08      3.95 o
   7 -11   4       16.82       22.97      4.21 o
  -3 -10   4      115.37      131.68     10.62 o
  -2 -10   4        2.53        8.59      5.68 o
  -1 -10   4      209.49      235.75     12.38 o
   0 -10   4       23.82       16.70      4.58 o
   1 -10   4       18.85       19.53      6.49 o
   2 -10   4        1.11        3.79      2.72 o
   3 -10   4       66.37       82.51      4.52 o
   4 -10   4      119.53      118.60      6.51 o
   5 -10   4      306.66      301.58      9.46 o
   6 -10   4       94.40       85.32      5.64 o
   7 -10   4       39.10       31.53      4.14 o
   8 -10   4        7.06        7.86      4.26 o
  -5  -9   4        3.20       -6.98      6.31 o
  -4  -9   4       39.84       19.09      5.62 o
  -3  -9   4        2.53       -0.34      4.58 o
  -2  -9   4       68.64       83.41      7.89 o
  -1  -9   4      277.74      280.08     11.21 o
   0  -9   4       24.07       23.32      3.80 o
   1  -9   4       11.87        8.06      3.07 o
   2  -9   4        3.64        8.67      2.63 o
   3  -9   4      177.07      181.14      5.99 o
   4  -9   4      345.19      326.36      7.82 o
   5  -9   4       64.29       60.80      4.55 o
   6  -9   4       83.62       73.71      4.84 o
   7  -9   4       72.08       72.45      5.22 o
   8  -9   4       24.54       19.14      4.36 o
   9  -9   4       39.33       37.88      5.19 o
  -6  -8   4        9.66       10.26      4.62 o
  -5  -8   4      100.74      107.63      7.50 o
  -4  -8   4      147.79      148.41      7.15 o
  -3  -8   4       42.12       55.20      5.02 o
  -2  -8   4      104.13       83.29      6.52 o
  -1  -8   4      157.38      166.94      5.58 o
   0  -8   4     1081.45     1134.93     13.03 o
   1  -8   4      712.84      692.99     10.11 o
   2  -8   4        9.11        9.30      2.60 o
   3  -8   4        7.20        4.70      2.19 o
   4  -8   4      584.55      600.35     10.09 o
   5  -8   4      490.92      457.14     10.20 o
   6  -8   4      202.77      200.25      6.79 o
   7  -8   4      105.09       97.27      5.09 o
   8  -8   4       46.30       66.92      5.76 o
   9  -8   4      186.63      190.05     10.57 o
  -7  -7   4       30.69       27.31      4.90 o
  -6  -7   4        0.95       -3.42      4.86 o
  -5  -7   4       35.58       34.77      4.96 o
  -4  -7   4       45.30       32.26      3.85 o
  -3  -7   4      123.10      138.78      5.56 o
  -2  -7   4      250.15      244.52      6.77 o
  -1  -7   4      500.45      501.44      7.26 o
   0  -7   4       12.21       12.42      2.63 o
   1  -7   4       11.01       14.42      1.82 o
   2  -7   4     1216.10     1219.62     16.90 o
   3  -7   4      398.83      396.23      7.60 o
   4  -7   4       33.45       33.13      2.25 o
   5  -7   4        3.55        1.82      2.27 o
   6  -7   4      250.15      237.33      7.32 o
   7  -7   4      165.94      156.27      6.19 o
   8  -7   4        1.34       -0.43      4.11 o
   9  -7   4        4.90        5.16      4.08 o
  10  -7   4       24.72       26.05      5.31 o
  -7  -6   4       77.42       66.92      7.31 o
  -6  -6   4        3.64       -0.66      4.35 o
  -5  -6   4        1.63        1.26      3.46 o
  -4  -6   4      695.94      706.34     11.31 o
  -3  -6   4      429.11      419.58      8.52 o
  -2  -6   4      118.26      108.90      4.33 o
  -1  -6   4      243.27      273.06      5.23 o
   0  -6   4      133.64      116.08      3.21 o
   1  -6   4     3791.17     3840.81     39.83 o
   2  -6   4      992.22      976.14     14.95 o
   3  -6   4       23.88       19.83      1.77 o
   4  -6   4        4.46        3.95      1.58 o
   5  -6   4      233.47      230.48      6.04 o
   6  -6   4      666.85      659.64     11.39 o
   7  -6   4       19.78       17.32      2.95 o
   8  -6   4        0.72       -0.36      2.83 o
   9  -6   4        2.92        4.00      4.00 o
  10  -6   4       20.27       26.10      5.19 o
  -8  -5   4       34.93       44.09      6.53 o
  -7  -5   4      108.73      117.99      6.80 o
  -6  -5   4      351.91      338.75     11.09 o
  -5  -5   4        3.24       -0.29      4.59 o
  -4  -5   4      434.07      436.33      9.31 o
  -3  -5   4      865.72      894.89     11.73 o
  -2  -5   4      419.76      395.24      5.01 o
  -1  -5   4     2604.36     2622.58     17.11 o
   0  -5   4       39.77       53.46      2.14 o
   1  -5   4       44.00       57.48      2.85 o
   2  -5   4     1008.13      964.98     11.71 o
   3  -5   4     1133.87     1013.31      9.41 o
   4  -5   4     1391.11     1364.16     13.81 o
   5  -5   4      127.92      114.10      4.03 o
   6  -5   4       53.79       53.33      3.24 o
   7  -5   4      610.56      637.58     10.27 o
   8  -5   4      427.12      430.42      8.84 o
   9  -5   4      162.35      172.74      7.99 o
  10  -5   4        6.76        3.21      4.17 o
  -9  -4   4        0.34       -0.52      4.97 o
  -8  -4   4       24.87       20.35      4.45 o
  -7  -4   4      105.91      101.03      5.89 o
  -6  -4   4        9.70        9.84      2.57 o
  -5  -4   4       19.90       13.78      2.33 o
  -4  -4   4        2.46        1.40      2.10 o
  -3  -4   4       44.55       32.61      2.09 o
  -2  -4   4        1.64        0.64      1.16 o
  -1  -4   4      108.78      143.11      3.23 o
   0  -4   4      343.24      253.65      5.13 o
   1  -4   4      535.65      541.94      7.11 o
   2  -4   4      673.99      675.83      8.76 o
   3  -4   4       18.50       16.86      1.70 o
   4  -4   4       62.39       36.53      2.14 o
   5  -4   4      130.11      113.69      3.57 o
   6  -4   4      299.98      291.71      5.74 o
   7  -4   4      131.50      140.98      4.75 o
   8  -4   4        2.88        3.39      2.22 o
   9  -4   4      196.44      206.94      8.34 o
  10  -4   4        9.43        9.74      4.32 o
  -9  -3   4      136.19      148.38     10.39 o
  -8  -3   4       40.85       36.39      4.51 o
  -7  -3   4      247.60      246.17      7.13 o
  -6  -3   4      711.92      723.26     11.43 o
  -5  -3   4      821.16      784.15     11.99 o
  -4  -3   4      373.85      380.30      5.88 o
  -3  -3   4      412.56      419.45      5.79 o
  -2  -3   4      431.29      401.68      4.48 o
  -1  -3   4     2695.09     2587.22     16.57 o
   0  -3   4     3523.63     3560.74     30.45 o
   1  -3   4     1921.67     2098.26     13.65 o
   2  -3   4      215.08      239.14      4.67 o
   3  -3   4     2731.98     2938.36     23.50 o
   4  -3   4     1838.42     1802.12     13.32 o
   5  -3   4      572.13      555.33      6.82 o
   6  -3   4       14.09       13.24      1.60 o
   7  -3   4       14.57       14.86      2.12 o
   8  -3   4      276.22      282.29      6.76 o
   9  -3   4       83.28       92.57      6.22 o
  10  -3   4       20.10       19.37      5.64 o
 -10  -2   4       71.51       70.06      9.07 o
  -9  -2   4      106.87      130.01      9.70 o
  -8  -2   4        6.73       11.17      3.02 o
  -7  -2   4      267.93      295.35      7.94 o
  -6  -2   4      250.73      222.14      5.76 o
  -5  -2   4      755.97      753.96      7.13 o
  -4  -2   4      399.55      340.41      3.79 o
  -3  -2   4     1585.46     1617.97     13.42 o
  -2  -2   4      883.68      881.95      6.43 o
  -1  -2   4      215.20      222.17      3.24 o
   0  -2   4     1513.00     1783.88     10.33 o
   1  -2   4     4430.18     4384.83     35.73 o
   2  -2   4     2028.01     1946.90     11.10 o
   3  -2   4      140.69      122.63      2.42 o
   4  -2   4      947.24      980.48     11.36 o
   5  -2   4     1463.27     1437.64     12.89 o
   6  -2   4     1689.27     1630.72     17.56 o
   7  -2   4      154.53      153.86      4.87 o
   8  -2   4       11.92       10.61      2.79 o
   9  -2   4        5.51        2.23      4.39 o
  10  -2   4      112.71      134.16      8.89 o
 -10  -1   4      136.70      123.62      9.28 o
  -9  -1   4       51.41       61.36      6.37 o
  -8  -1   4      193.97      203.59      7.97 o
  -7  -1   4      125.13      113.42      3.47 o
  -6  -1   4       50.47       59.88      1.94 o
  -5  -1   4     2146.15     2299.83     15.38 o
  -4  -1   4      701.86      721.08      6.16 o
  -3  -1   4       12.16        9.72      0.82 o
  -2  -1   4      760.67      694.98      6.85 o
  -1  -1   4      509.18      533.13      4.46 o
   0  -1   4    11057.04    11837.08     73.91 o
   1  -1   4      412.80      512.72      4.77 o
   2  -1   4      959.79     1032.73      9.99 o
   3  -1   4      107.76      142.88      2.83 o
   4  -1   4       27.40       32.54      1.77 o
   5  -1   4      540.19      555.85      7.16 o
   6  -1   4       17.28       15.74      1.96 o
   7  -1   4      210.45      215.03      5.87 o
   8  -1   4      193.16      195.97      6.19 o
   9  -1   4       47.68       45.97      4.66 o
 -11   0   4       91.75      103.85     10.56 o
 -10   0   4      222.28      230.54      9.29 o
  -9   0   4      189.92      198.85      7.29 o
  -8   0   4      750.31      758.22     14.26 o
  -7   0   4      898.55      903.14     10.35 o
  -6   0   4      693.75      707.77      6.92 o
  -5   0   4       35.95       20.45      1.17 o
  -4   0   4     3634.86     3733.22     18.04 o
  -3   0   4     5063.33     5289.77     32.84 o
  -2   0   4     5247.44     5337.75     24.58 o
  -1   0   4      106.37      103.07      2.25 o
   0   0   4     8213.55     8847.95     43.15 o
   1   0   4     1525.32     1705.73     14.92 o
   2   0   4     5653.71     5680.46     24.24 o
   3   0   4      167.41      124.23      2.79 o
   4   0   4      159.81      154.57      3.50 o
   5   0   4      192.69      174.55      4.66 o
   6   0   4      416.18      406.92      8.15 o
   7   0   4      493.83      489.60      9.10 o
   8   0   4        8.34        5.25      2.68 o
   9   0   4        2.02        5.02      3.61 o
 -11   1   4       22.30       19.28      6.08 o
 -10   1   4       11.67       10.78      3.65 o
  -9   1   4        9.18        8.34      2.67 o
  -8   1   4      151.49      132.05      5.44 o
  -7   1   4       33.99       24.72      2.08 o
  -6   1   4      743.16      718.99      8.98 o
  -5   1   4      987.57      947.16     13.35 o
  -4   1   4      667.33      801.67      5.28 o
  -3   1   4       48.84       55.14      1.32 o
  -2   1   4      978.11      903.28      5.69 o
  -1   1   4     1903.14     1808.27     12.91 o
   0   1   4     2736.58     2680.74     28.04 o
   1   1   4      157.76      180.74      2.68 o
   2   1   4       14.92       16.89      1.40 o
   3   1   4     5291.00     5529.26     27.36 o
   4   1   4     1103.32     1047.21     10.55 o
   5   1   4       69.32       61.42      3.00 o
   6   1   4       15.38       11.68      2.60 o
   7   1   4      111.44      114.72      5.27 o
   8   1   4      182.95      192.60      6.86 o
   9   1   4       31.15       34.44      6.13 o
 -11   2   4       83.05       91.10      9.52 o
 -10   2   4      145.97      156.46      8.54 o
  -9   2   4      204.75      200.70      7.04 o
  -8   2   4      275.89      258.53      5.75 o
  -7   2   4      810.62      851.87     10.17 o
  -6   2   4     1030.11     1090.12     15.18 o
  -5   2   4        9.09        6.23      0.89 o
  -4   2   4        9.60       16.36      1.12 o
  -3   2   4     2654.50     3005.65     22.17 o
  -2   2   4      544.25      553.43      4.47 o
  -1   2   4     1146.67     1240.26     11.95 o
   0   2   4      278.11      289.76      6.04 o
   1   2   4        5.46        4.39      1.72 o
   2   2   4      174.06      192.92      4.37 o
   3   2   4     1751.04     1817.93     17.78 o
   4   2   4       94.33      106.76      3.49 o
   5   2   4       34.80       34.17      3.07 o
   6   2   4      170.30      163.29      5.89 o
   7   2   4      203.27      191.43      6.96 o
   8   2   4       29.45       37.14      4.99 o
 -11   3   4      186.44      202.97     11.79 o
 -10   3   4      162.59      155.36      9.65 o
  -9   3   4      408.86      401.31     10.70 o
  -8   3   4      298.46      324.14      6.37 o
  -7   3   4      772.01      749.39     10.13 o
  -6   3   4      672.98      651.12     10.23 o
  -5   3   4     3881.75     3771.14     34.64 o
  -4   3   4      557.32      430.83      6.63 o
  -3   3   4     3279.92     3468.65     33.29 o
  -2   3   4     1348.77     1498.09     12.80 o
  -1   3   4      448.93      424.53      5.89 o
   0   3   4     3777.38     3837.53     36.14 o
   1   3   4     1505.52     1457.92     22.33 o
   2   3   4      134.51      148.43      4.17 o
   3   3   4        9.74        9.04      2.79 o
   4   3   4      778.60      756.74     12.35 o
   5   3   4     1008.38      977.67     15.01 o
   6   3   4       24.22       20.05      3.38 o
   7   3   4        1.20        1.38      3.55 o
   8   3   4       20.51       23.19      6.11 o
 -11   4   4       11.13        5.66      5.82 o
 -10   4   4       37.07       24.45      5.63 o
  -9   4   4       43.54       33.98      4.07 o
  -8   4   4        1.68       -0.55      2.82 o
  -7   4   4       54.92       44.08      3.32 o
  -6   4   4       43.88       41.41      2.06 o
  -5   4   4       89.71       86.14      2.89 o
  -4   4   4      241.18      266.98      4.10 o
  -3   4   4      956.40     1003.08      9.30 o
  -2   4   4     2361.02     2412.65     17.35 o
  -1   4   4      764.29      837.67      9.69 o
   0   4   4       20.54       26.81      2.46 o
   1   4   4     1441.87     1405.89     15.75 o
   2   4   4     1297.49     1254.20     15.19 o
   3   4   4       54.75       50.38      3.24 o
   4   4   4       74.73       64.99      4.16 o
   5   4   4       74.03       82.10      5.68 o
   6   4   4       53.44       52.33      6.68 o
   7   4   4      118.94      109.86      7.60 o
 -11   5   4      144.67      153.88     11.33 o
 -10   5   4      366.23      400.08     16.16 o
  -9   5   4      278.26      286.86      9.75 o
  -8   5   4      374.67      348.23     10.21 o
  -7   5   4      687.11      687.71      9.28 o
  -6   5   4      376.70      357.23      8.63 o
  -5   5   4       84.24       75.74      2.59 o
  -4   5   4      901.81     1035.55     10.21 o
  -3   5   4      214.43      224.03      5.00 o
  -2   5   4      929.91      885.58      8.80 o
  -1   5   4        6.03        3.71      1.98 o
   0   5   4      453.63      447.37      8.77 o
   1   5   4      966.71      892.15     19.06 o
   2   5   4      334.56      354.19      8.45 o
   3   5   4       29.78       25.97      3.95 o
   4   5   4        0.58       -0.87      3.50 o
   5   5   4       13.92       11.53      4.08 o
   6   5   4      182.78      190.94     10.63 o
 -11   6   4       14.27       18.32      7.27 o
 -10   6   4       81.32       88.27      7.31 o
  -9   6   4      257.42      280.77     10.10 o
  -8   6   4      101.99      113.28      5.61 o
  -7   6   4     1041.13      966.11     12.81 o
  -6   6   4      867.41      817.80      9.61 o
  -5   6   4      161.30      162.24      4.41 o
  -4   6   4      362.31      363.97      6.69 o
  -3   6   4      291.34      277.87      6.03 o
  -2   6   4      299.77      306.20      6.57 o
  -1   6   4      923.85      963.69     11.06 o
   0   6   4       66.67       61.04      3.43 o
   1   6   4       20.50       13.25      2.22 o
   2   6   4      698.41      679.26     14.70 o
   3   6   4      433.58      426.37     11.23 o
   4   6   4       84.37       92.56      6.37 o
   5   6   4        6.64       -1.85      4.29 o
   6   6   4        1.46        5.82      5.15 o
 -11   7   4        9.86       28.56     11.45 o
 -10   7   4       66.79       75.25      8.27 o
  -9   7   4       19.25       22.77      4.11 o
  -8   7   4      132.35      115.99      6.20 o
  -7   7   4        2.50        4.30      2.50 o
  -6   7   4       31.04       23.36      2.96 o
  -5   7   4       27.92       25.75      2.97 o
  -4   7   4       69.07       52.41      3.68 o
  -3   7   4        0.40       -0.14      2.20 o
  -2   7   4       22.43       14.74      2.27 o
  -1   7   4       45.06       36.35      4.79 o
   0   7   4      122.50      129.07      5.24 o
   1   7   4      296.68      281.24      9.13 o
   2   7   4        0.15        2.98      3.31 o
   3   7   4       23.09       28.42      4.07 o
   4   7   4        5.41        7.77      3.73 o
   5   7   4       23.71       26.01      4.81 o
 -10   8   4       17.86       29.36      6.01 o
  -9   8   4      135.15      143.41      8.09 o
  -8   8   4      406.49      405.40     11.56 o
  -7   8   4      170.56      176.27      6.38 o
  -6   8   4      240.16      223.46      7.38 o
  -5   8   4       13.64       12.13      3.63 o
  -4   8   4      186.52      192.28      6.22 o
  -3   8   4       74.62       70.65      3.97 o
  -2   8   4      146.29      136.70      5.40 o
  -1   8   4      282.81      282.20      7.92 o
   0   8   4       34.80       34.35      4.83 o
   1   8   4       33.70       16.56      4.27 o
   2   8   4        0.92        2.43      4.20 o
   3   8   4       87.84       95.59      6.85 o
   4   8   4        9.73       16.25      5.33 o
 -10   9   4      108.52      125.23     10.11 o
  -9   9   4        0.88        8.29      4.06 o
  -8   9   4       70.64       74.33      6.02 o
  -7   9   4       73.04       83.22      5.08 o
  -6   9   4       57.33       67.44      4.87 o
  -5   9   4      159.40      165.18      6.82 o
  -4   9   4       26.96       30.65      4.11 o
  -3   9   4        5.65        2.44      2.77 o
  -2   9   4       55.24       57.22      5.24 o
  -1   9   4        1.76        7.75      4.42 o
   0   9   4       31.38       41.08      5.91 o
   1   9   4      165.94      175.17      9.52 o
   2   9   4        3.62       -1.81      5.17 o
  -9  10   4        0.49        7.75      4.38 o
  -8  10   4       14.59       13.52      4.05 o
  -7  10   4        9.89       15.77      3.69 o
  -6  10   4        2.11       -0.12      3.36 o
  -5  10   4      112.09      100.17      6.50 o
  -4  10   4       90.67       94.11      6.04 o
  -3  10   4        0.29       -5.09      3.39 o
  -2  10   4        1.86        7.17      4.42 o
  -1  10   4        4.19        2.00      4.85 o
   0  10   4       36.75       41.24      6.59 o
   1  10   4        1.71       11.13      6.91 o
  -7  11   4       58.42       60.87      6.28 o
  -6  11   4       41.61       52.03      5.39 o
  -5  11   4        0.56       -2.58      4.20 o
  -4  11   4      120.94      134.18      8.75 o
  -3  11   4       29.92       31.78      5.20 o
  -2  11   4        1.27        1.65      4.92 o
   2 -12   5       11.03       17.30      5.49 o
   3 -12   5       23.96       33.10      5.64 o
   4 -12   5        2.78       -0.14      4.30 o
  -1 -11   5       15.32       19.10      6.26 o
   0 -11   5        0.26        0.78      4.82 o
   1 -11   5       16.05       18.62      4.86 o
   2 -11   5        1.63        1.26      3.94 o
   3 -11   5        3.63        9.46      4.00 o
   4 -11   5       25.53       31.01      4.40 o
   5 -11   5       71.83       80.85      5.78 o
   6 -11   5        0.33       -5.70      4.16 o
  -3 -10   5        0.63        8.74      6.25 o
  -2 -10   5       75.21       59.49      7.27 o
  -1 -10   5       30.97       17.95      5.05 o
   0 -10   5        2.91       -3.38      4.29 o
   1 -10   5        8.54        6.37      3.53 o
   2 -10   5        5.67        4.55      3.06 o
   3 -10   5       49.34       46.31      3.64 o
   4 -10   5      168.28      164.12      7.26 o
   5 -10   5       78.42       84.00      5.66 o
   6 -10   5       28.58       20.72      3.90 o
   7 -10   5       31.33       27.27      4.84 o
   8 -10   5        0.01       -0.78      4.98 o
  -5  -9   5        0.46       -1.91      6.16 o
  -4  -9   5       47.68       46.22      6.57 o
  -3  -9   5       28.28       28.27      6.85 o
  -2  -9   5        0.85        1.45      4.59 o
  -1  -9   5      136.46      150.57      8.60 o
   0  -9   5       38.92       34.93      3.82 o
   1  -9   5      211.77      206.08      8.59 o
   2  -9   5      112.11      110.53      6.59 o
   3  -9   5        4.57        3.23      2.72 o
   4  -9   5      269.38      262.42      8.02 o
   5  -9   5      210.35      222.37      7.56 o
   6  -9   5       48.37       44.54      4.68 o
   7  -9   5       31.92       29.68      3.78 o
   8  -9   5        1.64        1.80      4.73 o
  -6  -8   5        7.86       12.73      5.10 o
  -5  -8   5       49.53       46.95      5.38 o
  -4  -8   5        8.57       10.23      4.67 o
  -3  -8   5        4.61       -1.49      3.69 o
  -2  -8   5      353.21      337.18     10.10 o
  -1  -8   5       86.34       78.59      4.44 o
   0  -8   5        4.91        5.03      6.83 o
   1  -8   5       96.75       95.82      6.25 o
   2  -8   5      212.05      203.68      7.54 o
   3  -8   5      141.10      126.51      4.84 o
   4  -8   5        1.41       -3.81      2.54 o
   5  -8   5       13.30        9.10      3.00 o
   6  -8   5      582.12      590.16     11.67 o
   7  -8   5       98.28       96.58      5.18 o
   8  -8   5       25.76       19.88      4.71 o
   9  -8   5        0.55       -1.35      5.37 o
  -7  -7   5        8.17       -2.42      4.58 o
  -6  -7   5      125.27      116.82      7.24 o
  -5  -7   5       21.46       17.52      4.29 o
  -4  -7   5      120.60      123.49      6.66 o
  -3  -7   5      369.20      364.06     10.17 o
  -2  -7   5      108.55      117.90      5.31 o
  -1  -7   5       20.38       20.13      1.79 o
   0  -7   5        0.92       -4.53      3.02 o
   1  -7   5      212.98      213.27      7.11 o
   2  -7   5      425.69      401.74      8.68 o
   3  -7   5      103.79       99.26      3.68 o
   4  -7   5       83.27       72.37      3.48 o
   5  -7   5       39.82       33.68      3.24 o
   6  -7   5      170.65      176.08      6.58 o
   7  -7   5        1.16       -0.86      2.87 o
   8  -7   5        0.66        4.03      3.09 o
   9  -7   5       10.03       20.80      4.61 o
  -8  -6   5       65.53       80.16      8.91 o
  -7  -6   5       22.87       27.54      4.95 o
  -6  -6   5       73.16       75.23      6.55 o
  -5  -6   5      321.41      323.29     10.12 o
  -4  -6   5        2.76        2.01      2.78 o
  -3  -6   5      298.88      288.10      6.74 o
  -2  -6   5      978.41      941.57     12.04 o
  -1  -6   5      734.69      716.69      9.24 o
   0  -6   5      167.08      170.94      5.40 o
   1  -6   5      254.73      252.23      7.82 o
   2  -6   5      726.68      665.07     11.75 o
   3  -6   5      752.90      672.03      9.03 o
   4  -6   5      644.18      637.45     10.92 o
   5  -6   5       41.00       46.27      3.49 o
   6  -6   5        8.50       -0.45      2.62 o
   7  -6   5      474.45      481.46     10.00 o
   8  -6   5      419.12      424.62      9.84 o
   9  -6   5       62.59       55.57      5.91 o
  -8  -5   5        1.14        2.67      5.25 o
  -7  -5   5       25.19       24.45      4.52 o
  -6  -5   5       27.85       22.61      3.78 o
  -5  -5   5        0.40        2.35      3.10 o
  -4  -5   5        7.87        6.22      2.73 o
  -3  -5   5       72.06       72.42      3.75 o
  -2  -5   5        2.10        1.38      1.22 o
  -1  -5   5      607.95      593.98      9.56 o
   0  -5   5        1.31        9.00      2.27 o
   1  -5   5      306.46      287.48      5.78 o
   2  -5   5      143.81      171.31      4.97 o
   3  -5   5       83.73       91.04      3.61 o
   4  -5   5      593.94      570.87      8.57 o
   5  -5   5      462.65      430.32      7.28 o
   6  -5   5        1.45       -3.14      2.09 o
   7  -5   5        3.20        2.67      2.31 o
   8  -5   5       56.73       58.59      3.90 o
   9  -5   5      262.21      281.83      9.95 o
  -9  -4   5       19.96       24.15      5.42 o
  -8  -4   5      338.03      332.58     13.11 o
  -7  -4   5      253.74      245.00      9.61 o
  -6  -4   5      198.28      191.94      7.41 o
  -5  -4   5        3.17       -0.11      1.76 o
  -4  -4   5      345.65      366.75      7.42 o
  -3  -4   5      902.68      972.74      9.09 o
  -2  -4   5      279.60      251.05      4.21 o
  -1  -4   5       10.64        9.50      1.51 o
   0  -4   5      974.68     1001.06     10.52 o
   1  -4   5      619.25      648.17      7.94 o
   2  -4   5      863.90      950.70      9.22 o
   3  -4   5      141.25      130.58      3.79 o
   4  -4   5      579.77      541.76      8.12 o
   5  -4   5       43.70       46.41      2.67 o
   6  -4   5       55.41       57.98      3.20 o
   7  -4   5       30.07       26.94      2.75 o
   8  -4   5       62.29       73.08      4.14 o
   9  -4   5       11.06       16.20      4.11 o
  -9  -3   5       31.29       29.23      5.94 o
  -8  -3   5        1.62       -0.16      4.66 o
  -7  -3   5       94.05      116.31      5.75 o
  -6  -3   5      932.79      916.82     13.15 o
  -5  -3   5     1465.74     1493.33     18.89 o
  -4  -3   5      112.55      108.91      3.08 o
  -3  -3   5     2838.58     2874.71     16.31 o
  -2  -3   5      809.85      793.09      7.73 o
  -1  -3   5     1348.88     1393.58     10.26 o
   0  -3   5      291.48      231.09      4.51 o
   1  -3   5      426.39      377.74      6.03 o
   2  -3   5     1256.03     1180.81     13.75 o
   3  -3   5      535.33      566.39      7.02 o
   4  -3   5      120.15      105.08      3.27 o
   5  -3   5      705.14      694.68      9.24 o
   6  -3   5      981.90      979.51     10.88 o
   7  -3   5      216.43      212.39      5.83 o
   8  -3   5       79.03       80.63      4.06 o
   9  -3   5       64.36       66.52      5.96 o
 -10  -2   5        1.48       13.03      6.48 o
  -9  -2   5        8.73        8.82      6.93 o
  -8  -2   5        0.17        1.92      4.45 o
  -7  -2   5      536.08      518.65      9.57 o
  -6  -2   5       38.65       31.42      2.24 o
  -5  -2   5        5.09        9.89      3.37 o
  -4  -2   5      155.93      222.71      5.01 o
  -3  -2   5     1757.52     1818.13     11.90 o
  -2  -2   5        6.98       10.35      0.87 o
  -1  -2   5      170.16      214.67      3.20 o
   0  -2   5     2361.08     2455.30     16.69 o
   1  -2   5      276.91      291.38      4.36 o
   2  -2   5      833.26      838.19      9.22 o
   3  -2   5        1.06        7.13      1.25 o
   4  -2   5        3.64        8.66      1.38 o
   5  -2   5       53.88       60.06      2.84 o
   6  -2   5      190.63      180.36      5.10 o
   7  -2   5       15.29       14.02      3.15 o
   8  -2   5       77.33       76.93      4.59 o
   9  -2   5       12.90       14.24      4.91 o
 -10  -1   5      233.81      242.96     18.73 o
  -9  -1   5      379.56      392.29     16.43 o
  -8  -1   5      113.81      121.87      5.93 o
  -7  -1   5      448.62      464.32      8.90 o
  -6  -1   5      775.79      712.42      7.49 o
  -5  -1   5      804.32      775.74      7.00 o
  -4  -1   5     4136.44     4526.32     26.87 o
  -3  -1   5      451.75      483.90      4.33 o
  -2  -1   5       94.49      127.00      2.37 o
  -1  -1   5      566.76      565.94      4.84 o
   0  -1   5     1629.56     1732.45     11.94 o
   1  -1   5     2695.30     2765.84     14.41 o
   2  -1   5     3487.66     3551.31     24.09 o
   3  -1   5       42.96       37.64      1.66 o
   4  -1   5       49.91       51.31      2.22 o
   5  -1   5      480.22      516.19      8.24 o
   6  -1   5      171.36      169.03      4.90 o
   7  -1   5       91.40       91.81      4.45 o
   8  -1   5       17.20       15.53      3.45 o
   9  -1   5       24.00       28.30      5.16 o
 -11   0   5        2.29        2.04      6.87 o
 -10   0   5        8.91        8.64      4.94 o
  -9   0   5       11.16        9.55      3.48 o
  -8   0   5      728.21      696.11     16.78 o
  -7   0   5      398.96      351.92      8.47 o
  -6   0   5      403.75      433.01      5.66 o
  -5   0   5      253.10      259.73      3.84 o
  -4   0   5     4272.34     4231.78     18.09 o
  -3   0   5     1793.42     1659.78     10.79 o
  -2   0   5      848.37      788.05      7.19 o
  -1   0   5       14.49       32.95      1.07 o
   0   0   5      130.19       97.51      2.33 o
   1   0   5      762.92      702.24      9.75 o
   2   0   5      889.07      850.35      7.99 o
   3   0   5     1144.30     1105.14      8.52 o
   4   0   5      761.74      748.59      7.97 o
   5   0   5      714.84      714.82      8.44 o
   6   0   5       69.99       72.03      3.73 o
   7   0   5      273.55      263.23      7.08 o
   8   0   5      145.34      145.78      5.72 o
   9   0   5       27.88       30.74      7.09 o
 -11   1   5        2.08       -1.81      6.27 o
 -10   1   5       81.06       80.87      6.39 o
  -9   1   5      122.80      131.02      6.37 o
  -8   1   5      243.72      238.79      8.48 o
  -7   1   5      394.08      393.12     11.41 o
  -6   1   5      235.12      301.71      5.35 o
  -5   1   5       27.49       39.06      1.33 o
  -4   1   5       25.63       27.70      1.79 o
  -3   1   5        5.85       10.79      0.78 o
  -2   1   5      381.65      469.53      6.01 o
  -1   1   5      955.69      939.55      8.16 o
   0   1   5       61.38       64.30      1.91 o
   1   1   5        0.48        0.86      1.58 o
   2   1   5       43.58       54.31      1.88 o
   3   1   5      674.02      687.62      9.35 o
   4   1   5        0.21        4.11      1.75 o
   5   1   5      120.83      117.72      4.80 o
   6   1   5        2.54        1.42      3.59 o
   7   1   5        0.81       -1.28      2.95 o
   8   1   5        0.18        3.28      3.18 o
 -11   2   5      280.91      283.10     13.55 o
 -10   2   5      182.44      197.68     10.52 o
  -9   2   5      224.08      231.02      9.11 o
  -8   2   5       18.98       26.51      2.23 o
  -7   2   5     2919.23     2935.22     23.18 o
  -6   2   5     1416.17     1279.63     22.81 o
  -5   2   5     1275.17     1329.60      9.43 o
  -4   2   5      867.27      884.12      7.29 o
  -3   2   5     2144.74     2001.19     15.30 o
  -2   2   5     2994.33     3041.03     18.98 o
  -1   2   5     2553.98     2729.61     16.66 o
   0   2   5      628.66      604.67      9.76 o
   1   2   5     1403.18     1356.26     14.70 o
   2   2   5       41.31       63.37      2.82 o
   3   2   5      917.06      877.85      9.84 o
   4   2   5      551.27      535.84      8.32 o
   5   2   5      100.07       90.24      4.51 o
   6   2   5        2.45        1.96      2.85 o
   7   2   5       13.95       10.80      3.08 o
   8   2   5       63.80       59.85      5.48 o
 -11   3   5       14.76       18.64      5.93 o
 -10   3   5      430.68      401.97     14.76 o
  -9   3   5      495.26      460.25     10.99 o
  -8   3   5      464.56      488.25      8.23 o
  -7   3   5       22.16       19.66      2.59 o
  -6   3   5     1320.75     1285.62     20.56 o
  -5   3   5      902.07      827.61      9.06 o
  -4   3   5       99.41       88.33      2.74 o
  -3   3   5       73.69       93.69      2.37 o
  -2   3   5     1135.09     1067.17      9.14 o
  -1   3   5      699.96      591.19      8.41 o
   0   3   5     1225.34     1227.80     17.82 o
   1   3   5      528.85      485.46      8.28 o
   2   3   5       59.31       67.03      3.09 o
   3   3   5      311.98      324.49      6.86 o
   4   3   5      259.89      263.99      7.74 o
   5   3   5      168.58      162.25      6.42 o
   6   3   5       73.92       73.46      4.92 o
   7   3   5        4.53       11.37      4.05 o
 -11   4   5      334.52      341.80     16.46 o
 -10   4   5      178.74      203.02     10.45 o
  -9   4   5        5.91        8.26      3.93 o
  -8   4   5       95.26      108.24      5.72 o
  -7   4   5      681.84      660.39     15.41 o
  -6   4   5      886.70      929.27     11.79 o
  -5   4   5      115.05      132.74      3.67 o
  -4   4   5       39.90       47.32      2.29 o
  -3   4   5       45.53       52.00      2.43 o
  -2   4   5      742.31      787.48      9.66 o
  -1   4   5       59.63       38.50      2.44 o
   0   4   5        5.04        7.85      1.46 o
   1   4   5       59.00       60.61      4.97 o
   2   4   5      343.21      354.98      7.90 o
   3   4   5      248.94      248.88      6.75 o
   4   4   5        0.33       -1.09      3.03 o
   5   4   5       32.34       40.79      4.26 o
   6   4   5       44.93       40.95      6.04 o
   7   4   5        0.53        4.89      4.92 o
 -11   5   5       28.64       20.10      7.60 o
 -10   5   5      337.01      331.39     15.14 o
  -9   5   5      438.19      495.29     14.64 o
  -8   5   5      488.51      496.83     11.67 o
  -7   5   5       28.67       24.96      2.48 o
  -6   5   5      302.33      281.58      7.20 o
  -5   5   5     2396.06     2244.94     16.51 o
  -4   5   5     1999.14     1992.29     25.59 o
  -3   5   5      647.30      625.77     10.22 o
  -2   5   5      496.33      497.05      7.06 o
  -1   5   5      158.55      150.38      3.85 o
   0   5   5      916.69      893.79     12.81 o
   1   5   5       50.22       45.89      4.15 o
   2   5   5        2.33        7.65      3.75 o
   3   5   5       49.51       38.44      3.17 o
   4   5   5      218.66      193.26      7.29 o
   5   5   5       23.98       26.30      4.89 o
   6   5   5       19.60       18.21      5.82 o
 -11   6   5       17.45       22.68      7.45 o
 -10   6   5       85.10       80.43      9.80 o
  -9   6   5        0.05       -2.69      3.43 o
  -8   6   5       60.85       70.80      5.17 o
  -7   6   5      112.87      115.15      4.49 o
  -6   6   5       42.59       41.99      3.29 o
  -5   6   5       73.00       67.16      3.62 o
  -4   6   5       81.60       72.87      3.27 o
  -3   6   5      115.43      104.74      3.78 o
  -2   6   5     1103.18     1066.15     12.49 o
  -1   6   5        7.04        3.03      1.65 o
   0   6   5       95.98       87.87      5.37 o
   1   6   5      223.45      221.44      9.92 o
   2   6   5        4.20        8.42      4.42 o
   3   6   5       10.68       12.81      5.31 o
   4   6   5        1.76       -4.45      4.07 o
   5   6   5        4.48        6.21      5.18 o
 -11   7   5       26.19       28.37      7.70 o
 -10   7   5        3.04        8.83      6.03 o
  -9   7   5      142.45      153.87      8.78 o
  -8   7   5      679.94      701.27     15.78 o
  -7   7   5      163.25      180.29      7.62 o
  -6   7   5      113.32      110.97      5.11 o
  -5   7   5      132.78      133.13      5.46 o
  -4   7   5      566.39      559.67     10.51 o
  -3   7   5     2146.55     2122.60     25.05 o
  -2   7   5      161.76      160.35      6.67 o
  -1   7   5       11.43        8.91      2.89 o
   0   7   5       23.92       21.14      3.44 o
   1   7   5      151.16      132.51      6.69 o
   2   7   5       74.55       74.88      5.95 o
   3   7   5        2.00        5.36      4.48 o
   4   7   5        0.05        2.37      3.97 o
 -10   8   5      124.73      134.30     11.01 o
  -9   8   5        9.29       11.46      5.21 o
  -8   8   5       85.92       81.88      6.87 o
  -7   8   5      367.65      395.63     10.91 o
  -6   8   5      373.66      396.70      9.82 o
  -5   8   5      181.61      178.11      6.60 o
  -4   8   5       29.99       35.96      3.51 o
  -3   8   5      413.16      416.18      8.98 o
  -2   8   5      218.78      238.73      7.91 o
  -1   8   5       65.58       83.75      6.47 o
   0   8   5        1.95        3.83      4.52 o
   1   8   5        5.92        7.31      4.68 o
   2   8   5        3.79        2.87      6.64 o
   3   8   5       79.44       90.23      7.48 o
  -9   9   5       11.93       23.33      5.96 o
  -8   9   5        4.73        9.19      5.10 o
  -7   9   5       68.41       71.75      5.14 o
  -6   9   5        0.41       -1.29      3.12 o
  -5   9   5        5.99       12.59      3.09 o
  -4   9   5       92.61      101.91      6.21 o
  -3   9   5        2.21       -0.12      3.24 o
  -2   9   5       49.13       47.75      4.99 o
  -1   9   5       35.86       45.95      5.65 o
   0   9   5       25.28       51.79      6.45 o
   1   9   5       15.38       18.92      8.42 o
   2   9   5        0.10        2.74      5.71 o
  -8  10   5        2.76       -0.75      4.63 o
  -7  10   5        0.81       -6.36      4.24 o
  -6  10   5       99.63       94.86      6.49 o
  -5  10   5      222.66      232.47      9.60 o
  -4  10   5       43.00       38.87      5.15 o
  -3  10   5       34.30       34.87      5.27 o
  -2  10   5        6.18       -1.06      4.39 o
  -1  10   5      145.06      175.27      9.21 o
   0  10   5       10.54       19.76      5.68 o
  -6  11   5       19.13       17.53      4.72 o
  -5  11   5        0.68        6.81      4.64 o
  -4  11   5       77.03      112.18      9.59 o
  -3  11   5       58.00       69.09      6.83 o
  -1 -11   6       57.08       62.47      7.44 o
   0 -11   6        0.03        0.32      5.68 o
   1 -11   6        6.83        8.78      5.19 o
   2 -11   6        1.27        2.83      3.96 o
   3 -11   6        4.27        6.43      3.66 o
   4 -11   6        9.07       10.69      4.43 o
   5 -11   6        0.97       -4.55      3.82 o
   6 -11   6        0.98       -1.70      3.95 o
  -3 -10   6       15.20       22.59      7.71 o
  -2 -10   6       14.25        5.52      5.28 o
  -1 -10   6      146.59      149.31      9.41 o
   0 -10   6       50.91       52.11      5.79 o
   1 -10   6      106.20      105.93      7.08 o
   2 -10   6       42.94       39.32      4.56 o
   3 -10   6       36.34       36.80      4.08 o
   4 -10   6       74.27       74.52      5.25 o
   5 -10   6      111.22      114.64      6.22 o
   6 -10   6       80.19       79.16      5.50 o
   7 -10   6       36.67       31.94      4.42 o
  -4  -9   6       38.22       43.35      6.81 o
  -3  -9   6        1.84        8.05      8.02 o
  -2  -9   6        3.57        5.91      3.88 o
  -1  -9   6      167.32      179.50      9.23 o
   0  -9   6      428.15      436.36     13.32 o
   1  -9   6        7.17        3.26      4.02 o
   2  -9   6       47.24       36.35      4.15 o
   3  -9   6      138.23      136.34      5.78 o
   4  -9   6       35.99       29.98      3.59 o
   5  -9   6       97.34       91.17      5.19 o
   6  -9   6       99.72      105.85      5.75 o
   7  -9   6        2.10       -4.28      3.47 o
   8  -9   6       50.07       60.69      6.23 o
  -6  -8   6      113.40       98.64      9.35 o
  -5  -8   6       79.21       80.63      7.94 o
  -4  -8   6       39.14       28.89      5.32 o
  -3  -8   6       27.65       30.60      6.37 o
  -2  -8   6        8.18        8.33      4.66 o
  -1  -8   6       28.71       27.58      3.91 o
   0  -8   6        4.15        4.56      3.17 o
   1  -8   6      109.87      101.78      7.03 o
   2  -8   6        5.50        4.20      3.13 o
   3  -8   6       15.72       14.87      2.76 o
   4  -8   6       35.75       30.23      3.48 o
   5  -8   6        0.07        0.02      3.05 o
   6  -8   6        0.13        4.22      3.23 o
   7  -8   6        0.06       -2.42      3.25 o
   8  -8   6        7.95        9.35      4.36 o
  -7  -7   6        5.20        3.12      5.31 o
  -6  -7   6       35.13       22.79      4.48 o
  -5  -7   6      393.05      362.73     11.36 o
  -4  -7   6       57.10       56.88      5.14 o
  -3  -7   6      414.75      447.69     12.00 o
  -2  -7   6      138.51      155.83      6.73 o
  -1  -7   6       18.66       14.38      3.17 o
   0  -7   6      346.31      323.60      9.43 o
   1  -7   6      751.32      735.89     13.61 o
   2  -7   6       63.05       61.26      3.99 o
   3  -7   6        3.00        6.20      2.17 o
   4  -7   6      301.72      288.03      8.02 o
   5  -7   6      306.38      287.15      8.25 o
   6  -7   6       38.13       30.63      3.46 o
   7  -7   6       66.00       61.37      4.63 o
   8  -7   6       30.63       41.56      3.98 o
   9  -7   6       29.89       29.64      5.99 o
  -7  -6   6      149.51      160.55     15.75 o
  -6  -6   6       85.07       93.09      6.04 o
  -5  -6   6       63.66       45.20      4.62 o
  -4  -6   6      129.85      126.25      5.83 o
  -3  -6   6      810.37      779.00     16.79 o
  -2  -6   6      499.88      491.41      7.52 o
  -1  -6   6       11.53       13.30      2.54 o
   0  -6   6        8.05        5.74      2.53 o
   1  -6   6       46.45       44.96      3.75 o
   2  -6   6     1397.72     1385.96     15.92 o
   3  -6   6        4.85        3.00      1.62 o
   4  -6   6      273.84      259.62      7.22 o
   5  -6   6      323.33      321.29      8.37 o
   6  -6   6       10.17        7.56      2.69 o
   7  -6   6      203.81      198.04      6.50 o
   8  -6   6       95.40       92.81      5.27 o
   9  -6   6       46.27       51.43      5.62 o
  -8  -5   6      137.03      129.31     12.48 o
  -7  -5   6      198.29      184.57      8.29 o
  -6  -5   6        0.95        4.29      4.19 o
  -5  -5   6      397.32      388.58     12.03 o
  -4  -5   6      827.84      797.94     14.21 o
  -3  -5   6      787.21      753.10     10.09 o
  -2  -5   6      122.30      134.87      4.10 o
  -1  -5   6      451.31      463.87      6.93 o
   0  -5   6        5.22        9.18      1.92 o
   1  -5   6      541.01      544.45      8.90 o
   2  -5   6      624.22      684.08     10.10 o
   3  -5   6      120.33      124.75      4.01 o
   4  -5   6       73.81       81.00      3.57 o
   5  -5   6       16.32       16.01      2.20 o
   6  -5   6       97.10       85.52      3.91 o
   7  -5   6       26.77       20.65      2.71 o
   8  -5   6        0.26        1.62      2.75 o
   9  -5   6       20.20       25.44      4.42 o
  -9  -4   6        3.45        7.52      6.57 o
  -8  -4   6       11.01       12.59      5.37 o
  -7  -4   6       62.54       57.73      4.85 o
  -6  -4   6      874.66      897.66     18.03 o
  -5  -4   6      343.60      311.34     10.00 o
  -4  -4   6       11.99        7.35      1.61 o
  -3  -4   6      278.01      259.26      4.65 o
  -2  -4   6     2319.46     2334.52     21.00 o
  -1  -4   6     5277.46     5353.53     28.43 o
   0  -4   6      557.84      553.04      7.24 o
   1  -4   6       48.66       52.48      2.42 o
   2  -4   6      566.89      510.54      6.76 o
   3  -4   6     1441.06     1425.10     17.76 o
   4  -4   6      456.03      444.46      7.47 o
   5  -4   6       14.88        9.82      2.22 o
   6  -4   6       26.94       25.76      2.54 o
   7  -4   6      348.22      344.64      7.68 o
   8  -4   6      156.40      150.42      5.65 o
   9  -4   6       75.27       85.46      6.02 o
  -9  -3   6      164.99      192.39     13.17 o
  -8  -3   6      254.71      214.08     11.33 o
  -7  -3   6       89.35       79.64      5.59 o
  -6  -3   6      387.39      372.05      8.36 o
  -5  -3   6      791.13      764.08     12.00 o
  -4  -3   6      186.20      168.29      3.62 o
  -3  -3   6       48.15       45.02      2.23 o
  -2  -3   6      210.23      213.87      4.62 o
  -1  -3   6      110.97       82.48      2.94 o
   0  -3   6     1806.99     1735.66     14.89 o
   1  -3   6     1913.08     1926.32     18.76 o
   2  -3   6     1839.76     1873.22     13.95 o
   3  -3   6      199.24      230.70      4.72 o
   4  -3   6      364.99      338.77      6.24 o
   5  -3   6      292.70      282.15      6.45 o
   6  -3   6      200.75      192.75      5.86 o
   7  -3   6        1.20        3.30      2.54 o
   8  -3   6        4.43        8.70      2.66 o
   9  -3   6       60.55       67.04      6.79 o
 -10  -2   6      179.95      204.54     16.94 o
  -9  -2   6      754.70      754.81     20.81 o
  -8  -2   6       42.45       28.92      5.83 o
  -7  -2   6      135.69      110.15      5.13 o
  -6  -2   6      613.24      584.50     11.21 o
  -5  -2   6     2750.94     2632.82     20.87 o
  -4  -2   6      256.22      261.57      4.70 o
  -3  -2   6      187.88      172.88      4.69 o
  -2  -2   6      137.15      130.03      2.98 o
  -1  -2   6     3436.25     3576.47     21.87 o
   0  -2   6     3911.81     4213.38     24.95 o
   1  -2   6      610.60      695.88      7.80 o
   2  -2   6     3277.59     3302.96     19.06 o
   3  -2   6      500.35      506.11      6.07 o
   4  -2   6      620.67      620.28      7.44 o
   5  -2   6      323.05      315.15      6.08 o
   6  -2   6        0.65        2.05      2.12 o
   7  -2   6       72.22       57.80      3.93 o
   8  -2   6       98.86      104.55      5.59 o
   9  -2   6       10.21        8.95      5.49 o
 -10  -1   6       30.70       38.70      6.45 o
  -9  -1   6      380.36      393.24     16.12 o
  -8  -1   6      705.56      752.02     17.67 o
  -7  -1   6      225.76      202.21      6.50 o
  -6  -1   6      154.77      155.67      3.71 o
  -5  -1   6      182.64      160.19      3.52 o
  -4  -1   6     4408.00     4407.43     33.50 o
  -3  -1   6     1885.64     1819.33     12.03 o
  -2  -1   6     3122.72     3182.47     17.73 o
  -1  -1   6       32.57       46.97      1.93 o
   0  -1   6     1505.14     1524.44     11.91 o
   1  -1   6     6401.02     6408.40     38.49 o
   2  -1   6       38.96       30.70      2.16 o
   3  -1   6       14.92       11.39      1.34 o
   4  -1   6      157.75      149.73      3.77 o
   5  -1   6      487.87      496.85      7.89 o
   6  -1   6      526.26      508.20      8.55 o
   7  -1   6       80.74       71.18      4.66 o
   8  -1   6       99.63      113.44      6.14 o
   9  -1   6       47.11       40.79      5.93 o
 -11   0   6       25.34       28.76      9.07 o
 -10   0   6       33.15       39.01      5.67 o
  -9   0   6       44.77       47.45      5.41 o
  -8   0   6       23.90       21.26      4.58 o
  -7   0   6       17.04        8.37      2.24 o
  -6   0   6      275.61      223.27      4.07 o
  -5   0   6      434.72      511.15      6.28 o
  -4   0   6      341.49      346.21      4.31 o
  -3   0   6      134.26      133.10      2.90 o
  -2   0   6       24.26       12.22      1.04 o
  -1   0   6     3931.15     4071.27     26.51 o
   0   0   6       13.44       27.66      1.87 o
   1   0   6      133.36      133.01      5.59 o
   2   0   6      472.13      436.53      5.61 o
   3   0   6      596.30      567.89      7.40 o
   4   0   6        3.07        5.39      2.37 o
   5   0   6        0.66       -0.40      1.75 o
   6   0   6       17.68        9.81      2.37 o
   7   0   6       21.42       18.40      3.79 o
   8   0   6       39.18       36.87      4.30 o
 -11   1   6      166.81      185.52     12.90 o
 -10   1   6      103.86       95.83      6.95 o
  -9   1   6       68.65       81.10      6.80 o
  -8   1   6      273.81      295.68      8.98 o
  -7   1   6     2768.92     2718.24     47.17 o
  -6   1   6      351.91      313.55      4.29 o
  -5   1   6       10.24       12.14      1.02 o
  -4   1   6     1373.16     1510.71     12.42 o
  -3   1   6     1545.27     1641.03     11.09 o
  -2   1   6     2879.12     2921.97     18.77 o
  -1   1   6     2212.64     2416.37     16.90 o
   0   1   6       21.40       37.65      2.15 o
   1   1   6      762.90      822.90      9.61 o
   2   1   6      816.22      704.86     10.17 o
   3   1   6       74.78       59.14      3.23 o
   4   1   6       32.40       31.20      3.63 o
   5   1   6       15.90       15.02      2.47 o
   6   1   6        0.64       -2.11      2.56 o
   7   1   6       80.19       64.96      4.60 o
   8   1   6       44.68       40.96      4.44 o
 -11   2   6      159.79      180.42     10.89 o
 -10   2   6      207.29      251.79     12.10 o
  -9   2   6      580.65      532.14     15.73 o
  -8   2   6       95.61      107.24      5.17 o
  -7   2   6      448.98      391.28     12.85 o
  -6   2   6     2786.31     2686.99     15.34 o
  -5   2   6     1551.67     1493.69     11.57 o
  -4   2   6      287.76      276.15      4.47 o
  -3   2   6       46.07       94.85      3.35 o
  -2   2   6     1170.78     1095.36      9.46 o
  -1   2   6     1252.23     1147.13     10.90 o
   0   2   6     1472.39     1411.29     12.74 o
   1   2   6      157.20      157.93      4.54 o
   2   2   6       23.50       25.43      2.09 o
   3   2   6     1072.81     1041.72     11.05 o
   4   2   6      421.67      412.00      8.43 o
   5   2   6      268.27      255.91      7.11 o
   6   2   6       70.09       73.21      5.19 o
   7   2   6       24.51       14.87      3.52 o
 -11   3   6      217.06      239.65     12.60 o
 -10   3   6       34.59       31.77      5.83 o
  -9   3   6       28.31       28.43      4.30 o
  -8   3   6       84.77       97.18      5.46 o
  -7   3   6       98.42      121.74      3.96 o
  -6   3   6      807.98      875.53      9.36 o
  -5   3   6       33.09       23.50      1.87 o
  -4   3   6      646.50      665.63      8.43 o
  -3   3   6        9.88       24.87      1.60 o
  -2   3   6        3.77        4.55      1.47 o
  -1   3   6     1457.23     1463.13     18.08 o
   0   3   6      112.72       88.63      5.21 o
   1   3   6     1341.91     1284.93     15.95 o
   2   3   6      130.06      117.88      4.07 o
   3   3   6      111.83      110.79      4.49 o
   4   3   6       23.68       25.36      3.07 o
   5   3   6       25.69       36.87      3.69 o
   6   3   6      151.45      171.89      7.20 o
   7   3   6       17.04       20.04      4.35 o
 -11   4   6       44.79       41.07      8.22 o
 -10   4   6      679.33      678.66     19.01 o
  -9   4   6      332.88      363.16     14.95 o
  -8   4   6      883.06      875.53     17.06 o
  -7   4   6       74.09       71.34      3.36 o
  -6   4   6       53.21       54.04      2.86 o
  -5   4   6     3020.85     2959.71     24.64 o
  -4   4   6     1149.35     1068.45     10.95 o
  -3   4   6      303.69      313.02      6.11 o
  -2   4   6      120.93      137.61      3.88 o
  -1   4   6      626.10      608.05     11.63 o
   0   4   6     2756.97     2698.68     39.38 o
   1   4   6      193.27      176.13      6.03 o
   2   4   6        9.82       11.73      2.83 o
   3   4   6        8.12        1.52      5.85 o
   4   4   6      104.13      104.24      6.23 o
   5   4   6      125.96      137.08      6.66 o
   6   4   6        0.69       -5.75      4.59 o
 -11   5   6       14.72       12.68      6.07 o
 -10   5   6        2.22       11.35      5.50 o
  -9   5   6       15.68       12.00      3.94 o
  -8   5   6      629.61      631.63     15.94 o
  -7   5   6     1000.99      965.69     13.57 o
  -6   5   6       63.48       62.95      3.77 o
  -5   5   6      696.16      684.91      9.17 o
  -4   5   6      346.55      354.33      7.32 o
  -3   5   6      973.24      957.50     16.25 o
  -2   5   6      712.09      622.41     14.71 o
  -1   5   6        9.56       10.16      2.36 o
   0   5   6       52.20       49.95      3.61 o
   1   5   6      611.09      621.66     11.48 o
   2   5   6     1582.75     1606.60     18.88 o
   3   5   6       10.41       13.18      3.69 o
   4   5   6       24.71       28.29      4.17 o
   5   5   6       24.87       28.61      5.24 o
 -11   6   6        8.65        7.38      7.13 o
 -10   6   6       40.21       51.08      9.11 o
  -9   6   6      103.92      102.31      7.82 o
  -8   6   6      398.69      438.49     14.67 o
  -7   6   6       16.04       17.10      3.38 o
  -6   6   6       83.03       77.66      3.78 o
  -5   6   6        3.43        1.89      3.01 o
  -4   6   6      460.54      460.79     12.40 o
  -3   6   6      934.32      893.89     18.13 o
  -2   6   6      263.37      260.28      9.31 o
  -1   6   6       47.06       48.64      4.53 o
   0   6   6       75.52       63.23      6.01 o
   1   6   6      259.43      239.45      9.39 o
   2   6   6       68.15       77.90      5.75 o
   3   6   6      191.25      192.35      8.02 o
   4   6   6        4.46       12.02      5.30 o
   5   6   6        0.03       -2.11      5.46 o
 -10   7   6      161.56      159.42     16.57 o
  -9   7   6       16.79       21.64      5.35 o
  -8   7   6       61.87       49.62      8.29 o
  -7   7   6      412.14      385.86     10.81 o
  -6   7   6     1013.90      978.42     16.17 o
  -5   7   6       60.58       56.28      4.65 o
  -4   7   6      104.45       84.05      5.20 o
  -3   7   6     1027.55     1027.72     17.70 o
  -2   7   6      329.41      331.81      9.34 o
  -1   7   6      265.61      271.96      9.89 o
   0   7   6        4.24        3.57      4.64 o
   1   7   6       27.62       16.24      4.62 o
   2   7   6        6.16        6.25      4.68 o
   3   7   6      227.91      246.14     10.28 o
   4   7   6       21.88       41.45      6.15 o
 -10   8   6      101.41       95.89      8.89 o
  -9   8   6       17.58       21.52      5.64 o
  -8   8   6        5.89       11.74      6.36 o
  -7   8   6       18.41       11.03      3.43 o
  -6   8   6        7.51        4.78      3.64 o
  -5   8   6      346.03      346.38     11.16 o
  -4   8   6        1.54        1.76      3.20 o
  -3   8   6      108.57      109.41      6.10 o
  -2   8   6       67.27       65.60      5.38 o
  -1   8   6       47.39       64.94      6.27 o
   0   8   6      344.59      373.55     14.23 o
   1   8   6       63.13       77.50      7.29 o
   2   8   6       19.53       26.74      5.35 o
  -9   9   6       39.07       30.21      6.23 o
  -8   9   6        2.36       -3.47      4.85 o
  -7   9   6       12.79       -0.09      4.45 o
  -6   9   6       28.97       18.02      4.53 o
  -5   9   6      315.33      308.48     10.29 o
  -4   9   6       37.83       34.71      4.73 o
  -3   9   6      115.86      127.15      7.95 o
  -2   9   6        2.86       -2.66      4.23 o
  -1   9   6      168.81      165.82      8.66 o
   0   9   6       94.92      103.15      8.26 o
   1   9   6        7.54       15.03      6.20 o
  -8  10   6      137.25      158.33     10.47 o
  -7  10   6        8.82        7.55      4.37 o
  -6  10   6       45.71       51.77      5.41 o
  -5  10   6        1.27       -2.34      4.17 o
  -4  10   6      244.56      252.46     11.10 o
  -3  10   6       69.01       85.43      6.76 o
  -2  10   6        7.63        9.01      4.64 o
  -1  10   6       24.71       27.62      5.59 o
  -1 -11   7        0.09        2.77      5.72 o
   0 -11   7        2.02       -4.70      5.28 o
   1 -11   7        1.71       -1.47      5.20 o
   2 -11   7       52.79       64.83      5.39 o
   3 -11   7       13.29       19.42      4.20 o
   4 -11   7        2.49        4.35      4.09 o
   5 -11   7        5.16        7.21      4.25 o
  -3 -10   7        0.43        7.40      6.59 o
  -2 -10   7        2.12        5.58      5.82 o
  -1 -10   7       25.32       31.90      5.42 o
   0 -10   7      239.24      275.99     13.47 o
   1 -10   7       63.16       77.44      6.92 o
   2 -10   7        1.13        2.78      3.83 o
   3 -10   7        5.43        7.55      3.41 o
   4 -10   7       48.53       50.31      4.73 o
   5 -10   7      159.14      158.86      7.37 o
   6 -10   7        0.49       -2.63      3.88 o
  -4  -9   7       32.93       37.18      6.70 o
  -3  -9   7        6.49       17.39      5.80 o
  -2  -9   7       13.48       14.07      4.68 o
  -1  -9   7      114.13       97.92      8.36 o
   0  -9   7        0.11       -0.71      3.85 o
   1  -9   7      329.82      339.97     11.43 o
   2  -9   7       40.68       43.25      4.58 o
   3  -9   7       10.82        6.78      3.16 o
   4  -9   7       38.82       26.62      3.86 o
   5  -9   7       56.18       59.49      4.69 o
   6  -9   7      119.16      119.05      6.19 o
   7  -9   7        2.85       -1.79      3.60 o
  -5  -8   7       69.59       70.53      7.39 o
  -4  -8   7      112.57      120.52      8.99 o
  -3  -8   7       27.79       29.07      6.99 o
  -2  -8   7       44.16       47.13      5.65 o
  -1  -8   7       81.12       65.78      5.10 o
   0  -8   7      265.37      235.07      9.02 o
   1  -8   7      304.17      295.50     10.61 o
   2  -8   7       43.27       45.15      4.64 o
   3  -8   7        2.53        2.64      3.21 o
   4  -8   7        5.32        1.26      3.20 o
   5  -8   7       93.49       74.38      4.98 o
   6  -8   7       25.53       17.23      3.65 o
   7  -8   7        0.24       -5.25      3.50 o
   8  -8   7        0.17        1.89      4.93 o
  -6  -7   7       46.81       57.58      6.48 o
  -5  -7   7        4.56       -2.69      5.65 o
  -4  -7   7        6.22        7.98      4.93 o
  -3  -7   7      747.02      757.46     16.37 o
  -2  -7   7      506.74      521.79     13.60 o
  -1  -7   7       16.31        8.73      3.36 o
   0  -7   7        5.54        2.04      3.06 o
   1  -7   7        8.87        4.21      3.82 o
   2  -7   7     1946.63     1968.10     23.67 o
   3  -7   7       51.36       52.43      4.16 o
   4  -7   7        5.04       -1.36      3.22 o
   5  -7   7      106.14      100.12      5.31 o
   6  -7   7      168.26      166.43      6.93 o
   7  -7   7       92.54      100.35      5.60 o
   8  -7   7       55.19       59.31      4.84 o
  -7  -6   7       33.10       29.37      5.12 o
  -6  -6   7       27.70       28.90      5.73 o
  -5  -6   7       58.89       55.25      5.23 o
  -4  -6   7      286.64      275.77     10.50 o
  -3  -6   7       42.31       39.20      3.44 o
  -2  -6   7       29.37       37.21      3.24 o
  -1  -6   7      132.98      126.68      4.86 o
   0  -6   7      290.12      274.72      8.27 o
   1  -6   7      185.64      176.67      7.16 o
   2  -6   7      156.34      154.71      4.82 o
   3  -6   7      166.61      171.74      6.21 o
   4  -6   7      142.86      148.42      5.89 o
   5  -6   7       16.22        9.45      2.54 o
   6  -6   7       70.78       63.00      3.71 o
   7  -6   7        6.47        8.46      2.70 o
   8  -6   7        9.44       18.82      3.46 o
  -8  -5   7       10.78        9.20      6.62 o
  -7  -5   7       82.31       89.40      7.16 o
  -6  -5   7      715.33      711.59     17.15 o
  -5  -5   7       16.92        9.92      4.09 o
  -4  -5   7       75.27       79.44      5.20 o
  -3  -5   7      100.78       98.38      3.78 o
  -2  -5   7      870.54      832.80     12.07 o
  -1  -5   7      775.74      758.80     11.49 o
   0  -5   7      575.78      588.88     10.38 o
   1  -5   7       16.77       13.61      1.80 o
   2  -5   7      136.88      120.34      3.51 o
   3  -5   7     1038.63     1021.79     12.41 o
   4  -5   7      524.65      542.36      8.70 o
   5  -5   7        1.42       -1.93      2.32 o
   6  -5   7       26.68       19.40      2.58 o
   7  -5   7       44.13       44.28      3.52 o
   8  -5   7      152.73      167.87      6.37 o
   9  -5   7       50.01       58.30      5.76 o
  -9  -4   7      112.85      139.41     12.28 o
  -8  -4   7       65.18       50.12     10.07 o
  -7  -4   7        1.74       -1.66      3.85 o
  -6  -4   7        1.34        5.10      3.73 o
  -5  -4   7      642.50      629.54     12.99 o
  -4  -4   7     1152.71     1130.16     15.04 o
  -3  -4   7       21.20       23.80      2.21 o
  -2  -4   7      362.19      384.66      6.97 o
  -1  -4   7      388.07      336.15      5.76 o
   0  -4   7     1044.98     1017.91     11.87 o
   1  -4   7      704.23      691.89     10.42 o
   2  -4   7       72.70       70.89      2.72 o
   3  -4   7       82.21       81.38      3.42 o
   4  -4   7      630.81      639.21      9.38 o
   5  -4   7     1051.14     1069.61     12.88 o
   6  -4   7      266.39      266.24      6.77 o
   7  -4   7        1.31        1.03      2.52 o
   8  -4   7        2.33        6.06      2.85 o
   9  -4   7       97.44      117.69      8.00 o
  -9  -3   7       62.47       59.21      8.76 o
  -8  -3   7       10.38       10.35      8.04 o
  -7  -3   7       21.05        9.63      3.56 o
  -6  -3   7       12.08        9.24      2.61 o
  -5  -3   7      405.11      384.58      8.37 o
  -4  -3   7      185.02      196.64      3.99 o
  -3  -3   7        0.47        5.22      1.83 o
  -2  -3   7      824.18      830.20     10.65 o
  -1  -3   7      165.41      160.11      4.21 o
   0  -3   7      981.47     1039.06     10.90 o
   1  -3   7     1752.79     1815.09     15.24 o
   2  -3   7     1481.39     1529.72     12.15 o
   3  -3   7       14.63       13.90      1.43 o
   4  -3   7      424.52      412.48      7.11 o
   5  -3   7       37.12       35.44      2.86 o
   6  -3   7       80.41       81.21      4.20 o
   7  -3   7      118.00      131.11      5.48 o
   8  -3   7        1.36       -0.56      3.10 o
 -10  -2   7       57.64       60.23      9.52 o
  -9  -2   7      331.08      337.59     16.45 o
  -8  -2   7      269.74      284.27     13.68 o
  -7  -2   7      430.31      467.00     10.52 o
  -6  -2   7      125.08      114.77      4.43 o
  -5  -2   7       92.57       70.02      2.60 o
  -4  -2   7     1616.99     1596.73     13.14 o
  -3  -2   7     2947.01     2940.57     21.20 o
  -2  -2   7     3478.95     3551.23     21.41 o
  -1  -2   7      210.73      239.31      4.36 o
   0  -2   7       94.78      139.96      3.65 o
   1  -2   7     9514.70     9580.33     42.70 o
   2  -2   7     1411.62     1464.93     11.67 o
   3  -2   7       45.56       49.95      2.25 o
   4  -2   7        3.17        3.70      1.77 o
   5  -2   7      157.72      158.17      4.53 o
   6  -2   7      954.09      937.84     13.85 o
   7  -2   7       40.40       45.97      3.92 o
   8  -2   7        3.72       11.19      3.98 o
 -10  -1   7       31.58       22.37      6.07 o
  -9  -1   7        3.47        7.07      5.38 o
  -8  -1   7       22.41       23.96      4.70 o
  -7  -1   7      275.69      276.08      7.85 o
  -6  -1   7      491.51      483.05      8.71 o
  -5  -1   7        8.55       12.26      1.37 o
  -4  -1   7      276.16      306.68      5.10 o
  -3  -1   7      153.84      133.53      3.44 o
  -2  -1   7     1148.47     1035.92     10.20 o
  -1  -1   7      910.78      841.84      9.11 o
   0  -1   7       64.46       82.45      2.52 o
   1  -1   7     1113.75     1159.42     10.62 o
   2  -1   7      492.57      482.80      7.42 o
   3  -1   7     1205.57     1178.60     10.80 o
   4  -1   7      522.41      516.87      7.17 o
   5  -1   7        1.30       -1.17      2.44 o
   6  -1   7        9.05        2.33      2.33 o
   7  -1   7      180.12      194.02      7.43 o
   8  -1   7       97.37      117.91      6.46 o
 -10   0   7      129.01      123.59     10.30 o
  -9   0   7       78.37       85.39      6.91 o
  -8   0   7      201.20      212.76      8.75 o
  -7   0   7      338.45      339.64      6.96 o
  -6   0   7      424.24      395.69      6.00 o
  -5   0   7       39.93       44.05      1.77 o
  -4   0   7       11.59       18.09      1.40 o
  -3   0   7     1811.49     1965.32     16.57 o
  -2   0   7     1453.40     1544.37     10.23 o
  -1   0   7       31.97       32.24      1.71 o
   0   0   7      231.88      246.04      5.46 o
   1   0   7        8.92        2.60      2.09 o
   2   0   7     1564.96     1474.64     12.47 o
   3   0   7      146.99      134.14      3.58 o
   4   0   7       59.30       62.75      2.87 o
   5   0   7       41.83       39.78      2.79 o
   6   0   7        0.44       -1.64      2.87 o
   7   0   7       79.78       71.19      5.22 o
   8   0   7        3.61        1.02      3.94 o
 -11   1   7      335.41      368.66     27.90 o
 -10   1   7       85.41       99.35      7.82 o
  -9   1   7      259.29      275.01     11.29 o
  -8   1   7      408.65      373.24     16.33 o
  -7   1   7      152.95      144.32      4.26 o
  -6   1   7     1700.48     1783.58     12.06 o
  -5   1   7     1305.02     1252.19      9.59 o
  -4   1   7      946.74      817.27      7.34 o
  -3   1   7      347.64      340.33      4.71 o
  -2   1   7      823.97      770.32      7.08 o
  -1   1   7     1942.61     1901.48     18.22 o
   0   1   7     1312.78     1271.27     13.73 o
   1   1   7       20.59       19.80      1.87 o
   2   1   7       45.25       45.43      2.12 o
   3   1   7      472.49      453.15      9.36 o
   4   1   7      516.51      521.03      8.83 o
   5   1   7      283.78      269.63      7.86 o
   6   1   7       22.57       14.84      2.96 o
   7   1   7        5.00       -1.39      3.60 o
 -11   2   7        9.54       10.76      6.27 o
 -10   2   7        6.97        5.58      5.05 o
  -9   2   7       40.55       43.85      5.83 o
  -8   2   7       14.92        7.36      3.60 o
  -7   2   7        0.22        3.06      1.52 o
  -6   2   7      319.70      356.90      5.15 o
  -5   2   7      198.55      197.51      4.32 o
  -4   2   7      714.73      673.99      7.06 o
  -3   2   7      147.24      198.76      3.92 o
  -2   2   7      676.13      722.11      6.93 o
  -1   2   7        0.85        3.71      1.69 o
   0   2   7       59.86       59.36      2.23 o
   1   2   7     1981.48     1869.42     29.85 o
   2   2   7       99.03       87.89      4.37 o
   3   2   7       96.72       83.26      4.01 o
   4   2   7       46.59       35.50      3.37 o
   5   2   7       88.72      101.42      5.67 o
   6   2   7      295.97      321.41      9.07 o
   7   2   7       14.27        8.61      4.06 o
 -11   3   7      114.22      131.25      9.90 o
 -10   3   7      340.64      382.61     13.36 o
  -9   3   7      318.17      350.94     11.91 o
  -8   3   7      381.01      369.42     10.20 o
  -7   3   7       95.67       94.34      3.22 o
  -6   3   7       51.00       56.53      2.78 o
  -5   3   7     2149.43     2208.13     18.17 o
  -4   3   7      306.54      292.95      5.18 o
  -3   3   7      368.73      423.30      6.57 o
  -2   3   7       63.38       73.67      2.36 o
  -1   3   7       65.58       51.45      2.36 o
   0   3   7     2193.23     2158.34     33.14 o
   1   3   7      837.27      807.69     11.61 o
   2   3   7      412.06      443.29      8.24 o
   3   3   7       17.04       14.07      2.82 o
   4   3   7      135.26      131.45      6.13 o
   5   3   7      205.22      209.03      7.80 o
   6   3   7        7.62       11.15      4.00 o
 -11   4   7       25.26       22.76      6.76 o
 -10   4   7      135.98      128.83      8.84 o
  -9   4   7      183.47      182.90     12.82 o
  -8   4   7      483.71      461.36     12.62 o
  -7   4   7      799.29      780.11     10.88 o
  -6   4   7      619.44      607.85     10.68 o
  -5   4   7       25.02       17.53      2.47 o
  -4   4   7      344.99      306.18      5.79 o
  -3   4   7     1725.85     1727.16     15.14 o
  -2   4   7       99.29       83.32      3.18 o
  -1   4   7       11.26        4.31      1.65 o
   0   4   7        7.86       16.33      3.62 o
   1   4   7      288.49      304.26      8.31 o
   2   4   7     1388.84     1433.78     17.44 o
   3   4   7       17.04       19.36      3.04 o
   4   4   7        0.61        3.22      3.42 o
   5   4   7       56.45       62.14      5.74 o
   6   4   7       38.38       46.99      5.97 o
 -11   5   7        0.29       -3.01      6.09 o
 -10   5   7       79.46       89.37     11.02 o
  -9   5   7       25.58       24.39      4.48 o
  -8   5   7       38.65       42.29      4.73 o
  -7   5   7      309.35      306.06      8.01 o
  -6   5   7      913.73      845.08     13.07 o
  -5   5   7       92.77       81.46      3.29 o
  -4   5   7      255.10      248.03      6.81 o
  -3   5   7       53.32       44.12      3.30 o
  -2   5   7       54.26       49.27      2.98 o
  -1   5   7      490.10      471.07     12.80 o
   0   5   7       73.04       75.47      4.53 o
   1   5   7      554.59      550.46     14.01 o
   2   5   7      183.05      184.06      7.75 o
   3   5   7      473.65      482.54     12.83 o
   4   5   7       18.10       22.36      4.94 o
   5   5   7        0.57       -0.11      4.78 o
 -10   6   7      116.68      144.78     13.09 o
  -9   6   7      149.60      160.84      9.78 o
  -8   6   7      218.14      213.28     10.48 o
  -7   6   7      571.75      517.01     11.97 o
  -6   6   7      725.39      723.64     14.46 o
  -5   6   7       23.18       15.29      3.50 o
  -4   6   7       31.15       26.12      4.56 o
  -3   6   7      493.72      458.99     11.94 o
  -2   6   7      484.99      487.10     12.50 o
  -1   6   7      307.50      309.29     10.25 o
   0   6   7       19.10       12.27      4.37 o
   1   6   7       59.22       61.76      5.66 o
   2   6   7      398.43      401.08     11.70 o
   3   6   7       75.29       87.56      6.68 o
   4   6   7        1.53        5.83      6.62 o
 -10   7   7      154.64      177.55     12.79 o
  -9   7   7       29.73       24.24      5.57 o
  -8   7   7       15.55       13.71      5.44 o
  -7   7   7      381.04      374.72     10.93 o
  -6   7   7        1.78        1.08      3.42 o
  -5   7   7      615.57      605.53     16.64 o
  -4   7   7        5.87        6.41      3.29 o
  -3   7   7       24.13       21.87      5.15 o
  -2   7   7        1.10       -2.57      4.18 o
  -1   7   7       61.92       52.00      4.82 o
   0   7   7      282.64      305.66     11.74 o
   1   7   7      107.32      126.01      7.76 o
   2   7   7        4.62        4.20      4.60 o
   3   7   7        0.19        1.50      4.57 o
  -9   8   7        5.88        7.61      5.87 o
  -8   8   7       55.95       56.35      7.34 o
  -7   8   7        3.25        4.03      3.82 o
  -6   8   7       16.95       12.77      3.82 o
  -5   8   7       76.92       63.48      5.75 o
  -4   8   7        1.27       -5.34      4.41 o
  -3   8   7       27.25       38.13      5.18 o
  -2   8   7       23.53       16.80      6.14 o
  -1   8   7       17.49        9.44      4.80 o
   0   8   7       49.36       34.76      5.68 o
   1   8   7        6.79        6.87      4.74 o
   2   8   7      140.46      151.17      8.90 o
  -8   9   7       60.40       54.55      7.70 o
  -7   9   7       63.56       62.31      6.01 o
  -6   9   7       49.89       58.26      7.68 o
  -5   9   7       11.38        3.69      5.00 o
  -4   9   7      223.10      225.52     11.41 o
  -3   9   7       14.44        6.23      4.69 o
  -2   9   7        5.18       -0.59      5.22 o
  -1   9   7        3.15       -3.55      4.79 o
   0   9   7       13.19       22.58      5.97 o
  -7  10   7        2.09        1.93      7.24 o
  -6  10   7       28.56       40.21      6.30 o
  -5  10   7        3.24        7.30      7.10 o
  -4  10   7        1.06       -1.70      5.87 o
  -3  10   7       18.81       27.31      6.66 o
  -2  10   7       64.94       79.94      9.10 o
   0 -11   8        6.91        1.26      4.94 o
   1 -11   8        8.70       17.65      6.55 o
   2 -11   8       11.19       11.50      4.46 o
   3 -11   8        5.50        7.45      3.74 o
   4 -11   8       31.08       42.12      5.01 o
  -2 -10   8        1.94        6.18      5.66 o
  -1 -10   8        4.25        4.46      6.98 o
   0 -10   8       17.20       21.53      5.96 o
   1 -10   8       48.81       57.25      6.26 o
   2 -10   8       35.20       42.13      4.65 o
   3 -10   8       17.38       13.58      4.16 o
   4 -10   8       12.91       10.38      3.74 o
   5 -10   8       56.46       65.84      5.45 o
   6 -10   8       39.50       43.71      4.81 o
  -4  -9   8        1.66        4.56      5.85 o
  -3  -9   8        1.01        3.18      6.12 o
  -2  -9   8        0.42       -0.90      4.88 o
  -1  -9   8       13.24       10.41      6.66 o
   0  -9   8       99.00       96.30      6.73 o
   1  -9   8      136.40      116.01      7.01 o
   2  -9   8        4.70       -0.85      3.64 o
   3  -9   8        7.12       11.19      3.64 o
   4  -9   8       24.21       16.81      3.71 o
   5  -9   8       57.46       49.85      4.77 o
   6  -9   8        0.69       -1.53      3.94 o
   7  -9   8       16.36       20.91      4.43 o
  -5  -8   8       56.87       59.99      7.26 o
  -4  -8   8       11.86        9.64      5.70 o
  -3  -8   8        9.86       15.26      4.52 o
  -2  -8   8      277.01      284.32     10.86 o
  -1  -8   8       63.71       67.12      5.34 o
   0  -8   8       11.83        9.69      3.93 o
   1  -8   8        6.64        2.96      3.76 o
   2  -8   8      244.53      249.37      9.15 o
   3  -8   8      323.22      329.24      8.98 o
   4  -8   8        1.75       -5.03      3.35 o
   5  -8   8        2.14       -0.29      3.21 o
   6  -8   8      154.35      157.26      7.32 o
   7  -8   8       46.43       50.77      4.70 o
  -6  -7   8       39.73       38.83      6.32 o
  -5  -7   8       27.27       18.42      5.87 o
  -4  -7   8        0.10        7.04      5.65 o
  -3  -7   8      298.54      279.50      9.60 o
  -2  -7   8      132.26      142.88      6.58 o
  -1  -7   8      127.76      114.00      6.11 o
   0  -7   8      154.80      145.37      7.17 o
   1  -7   8       55.61       48.22      4.52 o
   2  -7   8        5.11        9.64      3.14 o
   3  -7   8      183.40      181.68      6.98 o
   4  -7   8      301.36      291.63      8.71 o
   5  -7   8       20.49       18.95      3.49 o
   6  -7   8       11.10        3.75      3.31 o
   7  -7   8        6.26       -2.22      3.47 o
   8  -7   8       54.68       65.58      6.22 o
  -7  -6   8       45.39       43.20      6.79 o
  -6  -6   8       60.25       52.44      6.95 o
  -5  -6   8       21.18        7.31      4.59 o
  -4  -6   8       13.56       11.37      4.13 o
  -3  -6   8        9.29        7.42      3.03 o
  -2  -6   8     1110.31     1041.01     20.75 o
  -1  -6   8      105.69       90.24      5.42 o
   0  -6   8        7.20       12.18      3.28 o
   1  -6   8       50.71       34.27      3.79 o
   2  -6   8      327.14      317.16      9.14 o
   3  -6   8      218.20      186.77      6.97 o
   4  -6   8       48.04       38.13      3.63 o
   5  -6   8       29.35       25.89      3.19 o
   6  -6   8        0.36       -1.42      2.89 o
   7  -6   8       29.13       21.92      3.94 o
   8  -6   8       60.33       72.79      5.09 o
  -8  -5   8       23.21       13.68      6.76 o
  -7  -5   8      144.58      164.40     10.94 o
  -6  -5   8      164.53      183.62     10.63 o
  -5  -5   8      137.95      128.25      8.49 o
  -4  -5   8      305.24      304.76      8.19 o
  -3  -5   8      295.61      310.33      7.85 o
  -2  -5   8       54.02       69.31      5.11 o
  -1  -5   8      273.58      253.60      6.94 o
   0  -5   8      184.67      182.72      6.93 o
   1  -5   8      608.09      604.46      9.25 o
   2  -5   8        9.97        8.51      1.77 o
   3  -5   8       68.37       78.53      3.67 o
   4  -5   8      358.98      342.90      7.28 o
   5  -5   8      552.50      528.57      9.45 o
   6  -5   8       14.94       16.26      2.66 o
   7  -5   8       52.44       49.12      3.82 o
   8  -5   8       17.48       28.58      3.64 o
  -9  -4   8        0.08       -1.85      6.55 o
  -8  -4   8        8.31      -11.01      8.64 o
  -7  -4   8       46.96       34.27      4.92 o
  -6  -4   8       47.22       40.72      6.42 o
  -5  -4   8       33.59       42.04      6.41 o
  -4  -4   8        0.10        3.27      2.25 o
  -3  -4   8        5.09        5.73      1.76 o
  -2  -4   8      647.62      630.84      8.29 o
  -1  -4   8        1.09       -1.82      2.04 o
   0  -4   8        0.76       -1.01      2.44 o
   1  -4   8        0.73        1.50      1.97 o
   2  -4   8      145.77      147.40      4.22 o
   3  -4   8      343.75      356.02      6.97 o
   4  -4   8      218.59      204.23      5.68 o
   5  -4   8       89.85       76.77      3.97 o
   6  -4   8      199.13      208.36      6.28 o
   7  -4   8       88.35      111.76      5.11 o
   8  -4   8        0.19       -1.72      3.24 o
  -9  -3   8      105.88      139.62     14.36 o
  -8  -3   8       33.19       26.37      8.17 o
  -7  -3   8      190.54      202.61      9.84 o
  -6  -3   8      708.92      752.90     14.32 o
  -5  -3   8      104.34       97.38      5.72 o
  -4  -3   8      355.49      344.42      6.83 o
  -3  -3   8     1741.60     1780.15     20.00 o
  -2  -3   8       21.69       20.16      1.81 o
  -1  -3   8      705.22      737.31      8.83 o
   0  -3   8      207.37      197.26      4.99 o
   1  -3   8      219.87      218.53      4.92 o
   2  -3   8     1423.62     1378.30     11.80 o
   3  -3   8       44.18       45.09      2.15 o
   4  -3   8       18.96       15.29      2.52 o
   5  -3   8       44.29       42.75      3.19 o
   6  -3   8      398.39      374.13      8.59 o
   7  -3   8        8.99        8.61      2.90 o
   8  -3   8        0.44       -2.29      3.89 o
 -10  -2   8       29.99       33.46      7.42 o
  -9  -2   8      127.82      134.25     12.86 o
  -8  -2   8       93.85       81.90     10.06 o
  -7  -2   8       71.30       64.78      4.81 o
  -6  -2   8      363.20      361.82      8.38 o
  -5  -2   8      759.96      731.70     11.25 o
  -4  -2   8       37.51       31.53      1.90 o
  -3  -2   8      879.64      870.28      9.79 o
  -2  -2   8      706.08      716.72      8.89 o
  -1  -2   8       77.00       82.75      2.93 o
   0  -2   8        5.23        8.24      1.84 o
   1  -2   8       63.23       66.22      2.88 o
   2  -2   8     1161.12     1126.47     11.54 o
   3  -2   8      967.38      938.47      9.35 o
   4  -2   8      243.27      258.63      5.69 o
   5  -2   8       33.84       35.73      2.92 o
   6  -2   8       96.75      102.41      5.06 o
   7  -2   8       81.78       97.05      5.81 o
   8  -2   8      124.57      130.91      7.56 o
 -10  -1   8       84.59       85.91     11.18 o
  -9  -1   8      167.49      164.71     11.81 o
  -8  -1   8      143.65      147.48      9.93 o
  -7  -1   8        0.58        0.57      3.09 o
  -6  -1   8        7.37        4.13      3.13 o
  -5  -1   8      494.36      483.81      7.10 o
  -4  -1   8        2.69        2.82      1.69 o
  -3  -1   8      981.35      980.19     10.60 o
  -2  -1   8       38.05       52.65      2.52 o
  -1  -1   8        0.69        1.57      1.15 o
   0  -1   8      109.13      127.98      3.38 o
   1  -1   8       73.74       82.10      3.97 o
   2  -1   8       24.79       26.04      2.96 o
   3  -1   8      101.94       98.76      3.57 o
   4  -1   8       10.99        7.94      2.12 o
   5  -1   8       32.68       35.59      2.99 o
   6  -1   8        1.98       -0.42      3.37 o
   7  -1   8        1.52        1.42      3.37 o
   8  -1   8       11.12       15.15      4.54 o
 -10   0   8       70.23       79.16     11.80 o
  -9   0   8       80.01       93.15      8.54 o
  -8   0   8      599.67      604.82     14.56 o
  -7   0   8      340.05      346.06      7.24 o
  -6   0   8     1463.57     1487.98     14.71 o
  -5   0   8      455.34      430.12      5.28 o
  -4   0   8      937.90      890.72      9.45 o
  -3   0   8     1192.09     1109.80     12.17 o
  -2   0   8      652.66      578.07      5.89 o
  -1   0   8      448.58      484.56      6.75 o
   0   0   8      487.27      492.54      8.84 o
   1   0   8      267.70      272.43      6.26 o
   2   0   8      187.96      187.51      5.19 o
   3   0   8       24.87       23.07      2.01 o
   4   0   8      617.21      597.57      8.80 o
   5   0   8      111.80      100.11      4.52 o
   6   0   8        6.48        1.81      3.65 o
   7   0   8       18.55       13.43      4.07 o
 -11   1   8       85.19       84.46     11.69 o
 -10   1   8       72.00       67.46      7.92 o
  -9   1   8       74.13       63.78      7.43 o
  -8   1   8       41.17       39.49      4.68 o
  -7   1   8       75.51       89.28      3.79 o
  -6   1   8      552.38      475.16      6.08 o
  -5   1   8      868.20      828.89     11.41 o
  -4   1   8      303.06      287.05      4.86 o
  -3   1   8      122.50      132.59      3.38 o
  -2   1   8      209.02      212.39      4.22 o
  -1   1   8     1590.33     1552.77     15.26 o
   0   1   8      261.57      252.46      6.08 o
   1   1   8      537.40      504.56      8.14 o
   2   1   8      128.97      123.96      3.27 o
   3   1   8       92.01       95.02      3.38 o
   4   1   8      147.24      168.82      5.88 o
   5   1   8       99.31      114.90      5.39 o
   6   1   8       79.60       83.06      5.96 o
   7   1   8        0.63       -1.89      4.46 o
 -11   2   8      267.91      292.43     18.63 o
 -10   2   8       91.26       92.52      9.12 o
  -9   2   8        4.43       -1.68      4.33 o
  -8   2   8        8.90        2.51      3.26 o
  -7   2   8     1327.08     1355.44     13.27 o
  -6   2   8      596.49      589.79      9.17 o
  -5   2   8       23.70       25.75      2.20 o
  -4   2   8        7.76        5.38      1.48 o
  -3   2   8      113.48      134.55      3.58 o
  -2   2   8      622.48      595.16      7.62 o
  -1   2   8       52.35       45.48      4.51 o
   0   2   8       68.57       63.42      2.34 o
   1   2   8      148.69      121.93      6.52 o
   2   2   8       90.94       91.94      5.30 o
   3   2   8      238.00      215.17      7.91 o
   4   2   8        4.80        1.59      3.47 o
   5   2   8        3.56       -0.04      3.38 o
   6   2   8        8.06       13.96      4.38 o
 -11   3   8       72.87       71.47     12.90 o
 -10   3   8      477.70      496.55     19.30 o
  -9   3   8      446.91      452.12     14.83 o
  -8   3   8        6.28        9.02      3.44 o
  -7   3   8      596.91      603.70      9.47 o
  -6   3   8      617.80      605.91     10.04 o
  -5   3   8     1958.91     1882.85     18.70 o
  -4   3   8      281.00      268.97      6.08 o
  -3   3   8      565.16      544.01      8.37 o
  -2   3   8      718.32      679.39      9.42 o
  -1   3   8      211.16      188.35      5.89 o
   0   3   8       23.54       22.36      3.59 o
   1   3   8      237.73      247.25      6.73 o
   2   3   8       78.76       60.72      4.50 o
   3   3   8       60.23       57.86      4.71 o
   4   3   8       97.08       91.11      6.63 o
   5   3   8       65.82       55.08      5.26 o
   6   3   8       13.41       20.60      8.57 o
 -11   4   8        6.20        1.21      6.72 o
 -10   4   8        7.17        5.70      4.97 o
  -9   4   8        7.44        8.60      4.52 o
  -8   4   8      113.85      102.41      6.80 o
  -7   4   8       49.93       51.64      3.28 o
  -6   4   8       66.06       54.08      3.57 o
  -5   4   8       38.90       29.84      2.82 o
  -4   4   8      187.93      185.21      4.81 o
  -3   4   8      381.54      383.47      6.84 o
  -2   4   8      144.01      139.80      4.59 o
  -1   4   8      246.05      265.30      5.93 o
   0   4   8      111.02      120.49      5.03 o
   1   4   8       35.67       41.57      5.46 o
   2   4   8        2.70       -1.27      3.79 o
   3   4   8        3.32        6.05      3.69 o
   4   4   8       25.95       36.60      4.90 o
   5   4   8        3.85        2.48      4.30 o
 -10   5   8       50.94       47.79      9.15 o
  -9   5   8      341.91      353.38     16.30 o
  -8   5   8      220.34      213.76     10.53 o
  -7   5   8       15.08       12.65      2.62 o
  -6   5   8      487.48      494.80     10.35 o
  -5   5   8       89.39       83.94      4.28 o
  -4   5   8      198.47      200.85      9.67 o
  -3   5   8      223.32      218.57      7.14 o
  -2   5   8      215.91      214.46      7.00 o
  -1   5   8        1.96        1.84      3.17 o
   0   5   8      177.22      171.76      6.54 o
   1   5   8      104.33      120.24      7.49 o
   2   5   8      113.68       97.49      6.27 o
   3   5   8       27.73       29.08      5.20 o
   4   5   8        0.62        1.28      4.56 o
 -10   6   8       15.36       19.75      6.51 o
  -9   6   8       23.42       21.31      5.32 o
  -8   6   8      151.14      168.11     10.08 o
  -7   6   8      840.18      823.40     15.83 o
  -6   6   8       43.29       46.22      4.37 o
  -5   6   8      313.22      305.83      9.96 o
  -4   6   8       19.45       12.56      3.43 o
  -3   6   8      112.55      120.02      6.62 o
  -2   6   8      758.81      775.34     23.63 o
  -1   6   8       11.66        0.75      3.46 o
   0   6   8       13.49       18.30      4.13 o
   1   6   8       65.76       85.22      6.69 o
   2   6   8        2.71        4.15      4.68 o
   3   6   8       85.25       84.64      6.53 o
 -10   7   8       17.47       19.52      7.77 o
  -9   7   8        0.62        6.45      4.87 o
  -8   7   8      238.79      232.03     12.05 o
  -7   7   8        5.97        1.54      3.65 o
  -6   7   8       51.97       62.03      5.46 o
  -5   7   8       35.55       34.13      4.63 o
  -4   7   8        1.18        5.18      3.88 o
  -3   7   8       13.51        5.30      4.16 o
  -2   7   8      157.50      164.49      8.24 o
  -1   7   8       35.69       41.75      4.91 o
   0   7   8        0.45       -3.70      5.07 o
   1   7   8       47.50       42.19      5.77 o
   2   7   8       37.81       47.91      6.42 o
  -9   8   8        2.09       -1.61      5.48 o
  -8   8   8        6.32       12.77      5.50 o
  -7   8   8      214.07      204.70      9.28 o
  -6   8   8      119.73      126.20      7.67 o
  -5   8   8       79.61       69.16      6.15 o
  -4   8   8       10.54        5.21      4.14 o
  -3   8   8       14.87        9.30      4.72 o
  -2   8   8       64.61       63.60      7.05 o
  -1   8   8       47.67       59.46     12.70 o
   0   8   8       18.76       21.13      5.69 o
   1   8   8        9.40       11.61      7.88 o
  -8   9   8       54.99       73.58      8.34 o
  -7   9   8       36.42       32.49      5.02 o
  -6   9   8       13.08        8.88      4.47 o
  -5   9   8       53.01       66.07      6.29 o
  -4   9   8      112.51      126.97      9.08 o
  -3   9   8       13.41       15.99     11.02 o
  -2   9   8       21.17       25.37      6.56 o
  -1   9   8       12.31       26.20      6.07 o
  -2 -10   9       54.89       59.48      8.99 o
  -1 -10   9        0.01        0.58      5.63 o
   0 -10   9       23.52       33.98      6.74 o
   1 -10   9       82.79       88.47      7.52 o
   2 -10   9       43.57       45.23      5.39 o
   3 -10   9       14.11        3.57      3.57 o
   4 -10   9        0.08        5.61      4.14 o
   5 -10   9        0.83       -0.17      4.15 o
  -4  -9   9       98.08      106.05     10.17 o
  -3  -9   9        0.69        9.22      5.79 o
  -2  -9   9       13.07        3.28      5.17 o
  -1  -9   9       39.61       38.60      6.09 o
   0  -9   9       33.37       23.46      4.52 o
   1  -9   9       51.38       43.50      4.93 o
   2  -9   9        3.48        4.66      3.90 o
   3  -9   9       17.30       17.40      6.01 o
   4  -9   9       19.27       15.89      3.81 o
   5  -9   9       49.73       39.84      4.90 o
   6  -9   9        8.24        9.38      4.20 o
  -5  -8   9       11.97        8.85      8.42 o
  -4  -8   9      139.53      149.00     11.39 o
  -3  -8   9       15.01        8.06      5.20 o
  -2  -8   9      196.10      217.24      9.46 o
  -1  -8   9        6.51        6.56      3.68 o
   0  -8   9        1.19       -1.06      3.82 o
   1  -8   9       15.46       17.62      4.69 o
   2  -8   9      128.34      149.76      7.39 o
   3  -8   9       30.68       41.59      4.61 o
   4  -8   9        4.36        5.06      3.58 o
   5  -8   9       16.99       18.58      3.97 o
   6  -8   9      107.27      111.03      6.22 o
   7  -8   9        2.86        0.85      3.80 o
  -6  -7   9       16.08       23.42      6.20 o
  -5  -7   9       26.57       10.72      5.82 o
  -4  -7   9       14.35       16.93      5.92 o
  -3  -7   9      148.05      152.40      7.68 o
  -2  -7   9        1.11        4.10      3.28 o
  -1  -7   9       28.11       39.19      4.18 o
   0  -7   9        2.68       -0.18      4.45 o
   1  -7   9       64.09       65.40      5.23 o
   2  -7   9       29.64       16.83      3.73 o
   3  -7   9        4.69        2.41      3.11 o
   4  -7   9       47.88       35.05      4.02 o
   5  -7   9       23.27       20.60      3.49 o
   6  -7   9        0.03       -5.25      3.50 o
   7  -7   9       10.10        2.95      3.63 o
  -7  -6   9       81.62       86.68      8.97 o
  -6  -6   9      146.13      141.27     10.82 o
  -5  -6   9       27.56       24.42      5.71 o
  -4  -6   9        6.92        8.68      4.16 o
  -3  -6   9      394.43      394.63      9.69 o
  -2  -6   9      641.32      685.57     14.04 o
  -1  -6   9      302.19      311.82     10.26 o
   0  -6   9        2.08        3.89      3.14 o
   1  -6   9       34.03       31.57      3.99 o
   2  -6   9      322.66      322.21      9.58 o
   3  -6   9       27.80       28.40      3.14 o
   4  -6   9       40.01       38.90      3.44 o
   5  -6   9      259.56      253.40      7.70 o
   6  -6   9        2.24       -4.59      3.06 o
   7  -6   9       32.10       26.94      3.74 o
  -8  -5   9        5.43        5.66      9.66 o
  -7  -5   9        4.51        3.81      5.07 o
  -6  -5   9        6.03       18.70      5.32 o
  -5  -5   9       99.57      100.56      7.56 o
  -4  -5   9        3.99        2.37      3.92 o
  -3  -5   9       14.07       11.70      3.02 o
  -2  -5   9        5.97        0.38      5.11 o
  -1  -5   9      442.28      447.37      8.68 o
   0  -5   9      624.38      611.23     15.04 o
   1  -5   9       79.49       84.16      4.53 o
   2  -5   9        3.96        1.30      2.11 o
   3  -5   9      256.94      269.84      6.74 o
   4  -5   9       58.76       67.70      3.68 o
   5  -5   9       30.58       32.55      3.22 o
   6  -5   9        0.55       -4.08      2.87 o
   7  -5   9       11.11       21.93      3.86 o
  -8  -4   9        1.69      -11.91      8.27 o
  -7  -4   9       32.30       20.04      4.43 o
  -6  -4   9      743.79      761.49     17.84 o
  -5  -4   9      168.79      170.43      8.23 o
  -4  -4   9      116.92      124.70      5.69 o
  -3  -4   9      454.98      441.67     10.51 o
  -2  -4   9      204.92      177.36      5.14 o
  -1  -4   9      465.06      442.32      7.02 o
   0  -4   9      221.83      215.02      6.12 o
   1  -4   9        7.36        6.70      2.17 o
   2  -4   9       86.89       77.98      3.80 o
   3  -4   9        4.98        7.08      2.33 o
   4  -4   9       89.86       81.94      3.96 o
   5  -4   9        4.39        4.70      2.55 o
   6  -4   9        1.37        0.65      2.92 o
   7  -4   9        1.40       -4.64      3.10 o
  -9  -3   9      258.61      289.94     19.49 o
  -8  -3   9      476.87      461.06     22.88 o
  -7  -3   9       18.75       10.05      4.10 o
  -6  -3   9      124.68      111.83      6.75 o
  -5  -3   9     1603.45     1640.21     22.03 o
  -4  -3   9     1314.36     1307.20     16.83 o
  -3  -3   9       79.43       79.42      3.30 o
  -2  -3   9       15.26       15.26      2.15 o
  -1  -3   9      364.52      334.85      5.92 o
   0  -3   9     1263.63     1242.18     13.33 o
   1  -3   9      620.31      654.05      9.18 o
   2  -3   9        5.91        6.86      3.34 o
   3  -3   9        3.56        5.52      2.23 o
   4  -3   9      310.91      304.48      7.28 o
   5  -3   9       74.96       79.83      4.54 o
   6  -3   9      238.59      240.83      7.80 o
   7  -3   9       17.40       18.32      3.93 o
  -9  -2   9       60.19       56.92     10.24 o
  -8  -2   9       69.65       63.16      9.23 o
  -7  -2   9       65.66       68.54      5.11 o
  -6  -2   9        0.06        2.50      3.59 o
  -5  -2   9      361.47      350.68      7.72 o
  -4  -2   9      126.99      134.78      4.40 o
  -3  -2   9     1154.16     1125.58     11.97 o
  -2  -2   9      235.40      235.21      5.40 o
  -1  -2   9       24.64       33.52      3.54 o
   0  -2   9        1.29        1.85      1.80 o
   1  -2   9       57.91       61.25      2.78 o
   2  -2   9     1582.55     1587.07     20.49 o
   3  -2   9      204.95      177.55      4.72 o
   4  -2   9       29.68       19.57      2.65 o
   5  -2   9       10.03       12.71      2.88 o
   6  -2   9       18.91       20.27      3.64 o
   7  -2   9        6.67       10.16      3.77 o
 -10  -1   9       10.25       11.76      6.73 o
  -9  -1   9      180.25      189.88     12.75 o
  -8  -1   9      351.80      367.89     13.78 o
  -7  -1   9      439.17      437.44     10.77 o
  -6  -1   9       21.87       17.71      3.03 o
  -5  -1   9        7.89        8.05      1.81 o
  -4  -1   9     1544.91     1572.28     15.51 o
  -3  -1   9     1227.72     1228.55     12.64 o
  -2  -1   9      563.18      572.56      7.30 o
  -1  -1   9      159.57      153.08      3.86 o
   0  -1   9       10.69       12.93      3.38 o
   1  -1   9      587.22      582.69     10.38 o
   2  -1   9      574.80      575.10     10.62 o
   3  -1   9      147.93      158.43      5.18 o
   4  -1   9       11.89       11.02      2.32 o
   5  -1   9      158.85      129.13      6.11 o
   6  -1   9       19.79       13.85      3.51 o
   7  -1   9        8.40        8.30      4.19 o
 -10   0   9       95.98      107.05     12.20 o
  -9   0   9       28.05       31.82      7.05 o
  -8   0   9       59.05       53.54      6.24 o
  -7   0   9       31.51       25.58      2.79 o
  -6   0   9     3028.14     2966.24     21.01 o
  -5   0   9       35.50       30.79      2.25 o
  -4   0   9        4.09        3.36      1.64 o
  -3   0   9      446.31      459.62      6.15 o
  -2   0   9      259.71      238.37      4.22 o
  -1   0   9     1480.77     1389.85     14.84 o
   0   0   9      282.92      281.82      7.24 o
   1   0   9       20.55       23.10      3.19 o
   2   0   9      265.72      285.12      9.05 o
   3   0   9      466.64      477.48      8.69 o
   4   0   9      147.79      165.22      6.04 o
   5   0   9       49.20       55.53      4.51 o
   6   0   9       10.19       13.02      3.83 o
   7   0   9       13.26       17.99      4.41 o
 -10   1   9       15.02        7.64      6.32 o
  -9   1   9        9.85        3.16      4.74 o
  -8   1   9       30.15       22.14      4.89 o
  -7   1   9      591.36      615.19     10.60 o
  -6   1   9      628.31      636.98      8.85 o
  -5   1   9      952.35      852.98     13.28 o
  -4   1   9      258.13      221.24      6.21 o
  -3   1   9       26.23       27.48      1.97 o
  -2   1   9      462.19      451.37      7.82 o
  -1   1   9        3.67        3.82      3.10 o
   0   1   9       88.76       99.66      4.05 o
   1   1   9      139.58      154.42      4.99 o
   2   1   9       64.13       50.83      4.02 o
   3   1   9       86.68       74.24      5.37 o
   4   1   9        1.98        8.12      3.20 o
   5   1   9       23.30       21.09      4.73 o
   6   1   9       34.86       36.72      4.79 o
 -10   2   9      476.65      491.86     22.58 o
  -9   2   9      505.75      481.44     16.34 o
  -8   2   9       20.10       17.80      3.62 o
  -7   2   9      629.09      652.79     10.27 o
  -6   2   9      159.10      161.30      5.51 o
  -5   2   9     2391.21     2351.94     19.44 o
  -4   2   9      647.14      604.97      8.91 o
  -3   2   9        4.30        5.76      1.91 o
  -2   2   9      183.70      173.62      4.92 o
  -1   2   9      592.18      564.46     10.87 o
   0   2   9     1054.12     1003.63     16.76 o
   1   2   9      176.58      169.19      5.55 o
   2   2   9      491.57      483.82     11.78 o
   3   2   9      162.46      134.70      6.92 o
   4   2   9       90.94       87.12      5.93 o
   5   2   9       62.65       58.29      5.08 o
   6   2   9        6.07        8.98      4.63 o
 -10   3   9        4.77       11.72      6.23 o
  -9   3   9      318.62      318.74     15.29 o
  -8   3   9      172.01      165.13      9.85 o
  -7   3   9      205.09      176.25      5.86 o
  -6   3   9       17.46       17.59      2.57 o
  -5   3   9       14.77       12.95      3.61 o
  -4   3   9      511.53      517.19      9.61 o
  -3   3   9      440.84      437.16      9.11 o
  -2   3   9      133.00      121.46      4.02 o
  -1   3   9        1.55        1.22      1.97 o
   0   3   9      265.85      287.43     10.02 o
   1   3   9      597.29      613.71     13.26 o
   2   3   9      425.19      432.76     11.77 o
   3   3   9        7.71        4.94      3.88 o
   4   3   9        1.46        1.95      4.00 o
   5   3   9       31.54       36.42      5.73 o
 -10   4   9       91.58      122.21     16.27 o
  -9   4   9      232.79      277.10     12.70 o
  -8   4   9      235.70      230.71      9.82 o
  -7   4   9       73.72       74.66      4.13 o
  -6   4   9      114.20       94.61      4.75 o
  -5   4   9      309.74      318.22      8.57 o
  -4   4   9      459.95      452.83     11.97 o
  -3   4   9        6.93        9.70      2.51 o
  -2   4   9        0.57        1.75      2.70 o
  -1   4   9       31.32       39.41      3.35 o
   0   4   9      367.78      325.64     12.37 o
   1   4   9       46.79       34.56      4.24 o
   2   4   9        0.30        0.97      3.85 o
   3   4   9      151.26      153.61      8.39 o
   4   4   9        0.21        1.25      4.87 o
 -10   5   9       15.51        7.12      6.18 o
  -9   5   9       96.59      114.60     10.34 o
  -8   5   9      382.34      374.11     14.01 o
  -7   5   9      461.44      469.27     10.88 o
  -6   5   9      234.41      240.24      8.63 o
  -5   5   9        4.50        4.27      3.06 o
  -4   5   9      170.95      167.15      7.74 o
  -3   5   9      362.65      369.94      9.43 o
  -2   5   9      922.46      898.36     14.44 o
  -1   5   9       62.63       51.57      5.13 o
   0   5   9        0.77        3.34      4.28 o
   1   5   9      152.39      146.36      7.85 o
   2   5   9       41.77       33.72      6.54 o
   3   5   9       27.87       28.99      5.56 o
 -10   6   9       84.68       86.02     10.28 o
  -9   6   9       26.68       21.73      6.48 o
  -8   6   9       81.40       70.51      7.42 o
  -7   6   9        7.83       12.97      4.11 o
  -6   6   9       27.76       33.91      4.34 o
  -5   6   9      520.00      510.22     13.15 o
  -4   6   9        3.14       -5.34      3.57 o
  -3   6   9      341.38      307.32      9.31 o
  -2   6   9      567.41      597.95     15.22 o
  -1   6   9      228.74      243.48     10.11 o
   0   6   9       42.03       54.40      5.49 o
   1   6   9        0.61       -2.31      4.41 o
   2   6   9        7.75       14.17      6.13 o
  -9   7   9       16.42       11.94      5.33 o
  -8   7   9        1.73       -0.60      5.03 o
  -7   7   9      213.74      201.48      8.91 o
  -6   7   9      228.72      226.70      9.47 o
  -5   7   9       17.23       16.90      4.16 o
  -4   7   9       50.42       53.08      5.24 o
  -3   7   9      123.61      107.14      8.26 o
  -2   7   9       34.17       36.80      6.36 o
  -1   7   9      160.57      152.86      9.96 o
   0   7   9       11.05       22.27      5.74 o
   1   7   9       30.91       38.55      6.28 o
  -8   8   9       89.65      108.36      9.36 o
  -7   8   9       33.41       24.66      4.50 o
  -6   8   9       29.53       32.49      5.55 o
  -5   8   9      208.56      239.41     10.24 o
  -4   8   9      113.08      114.33      8.59 o
  -3   8   9       62.80       55.06      7.15 o
  -2   8   9      137.86      116.31      9.46 o
  -1   8   9       16.23       10.15      6.15 o
   0   8   9      169.44      193.16     15.49 o
  -6   9   9       58.51       59.73      6.54 o
  -5   9   9       39.40       22.47      6.74 o
  -4   9   9        1.88       -1.32      5.46 o
  -3   9   9      144.99      155.39     12.01 o
  -1 -10  10       55.36       65.36      7.32 o
   0 -10  10      159.24      173.22     10.88 o
   1 -10  10       11.31       16.28      5.21 o
   2 -10  10       25.49       27.06      5.01 o
   3 -10  10        1.05        7.97      4.23 o
  -3  -9  10       71.04       88.44     12.10 o
  -2  -9  10       16.10       20.88      5.12 o
  -1  -9  10       14.62       20.66      6.56 o
   0  -9  10        3.61        2.41      6.21 o
   1  -9  10       86.14       96.95      6.63 o
   2  -9  10       61.78       74.29      8.70 o
   3  -9  10       50.88       47.13      4.97 o
   4  -9  10        4.92        1.14      3.99 o
   5  -9  10        1.37        7.66      4.24 o
  -4  -8  10        6.54       16.55      6.78 o
  -3  -8  10      116.93      113.78      8.22 o
  -2  -8  10      124.72      158.69      8.84 o
  -1  -8  10       70.29       85.98      6.08 o
   0  -8  10        3.07       -6.30      4.20 o
   1  -8  10       69.17       55.67      6.09 o
   2  -8  10        2.30        0.36      4.16 o
   3  -8  10      166.37      184.51      7.97 o
   4  -8  10        0.12        0.58      3.76 o
   5  -8  10       13.87        1.06      3.98 o
   6  -8  10        0.12        0.79      4.11 o
  -6  -7  10       29.81       50.94      8.21 o
  -5  -7  10       13.93        6.14      6.28 o
  -4  -7  10        7.15       12.18      5.15 o
  -3  -7  10      150.77      155.76      7.82 o
  -2  -7  10      265.24      266.76      8.95 o
  -1  -7  10       52.58       63.34      5.60 o
   0  -7  10        8.67        4.36      4.26 o
   1  -7  10        1.97       -5.44      3.88 o
   2  -7  10      158.17      130.93      6.83 o
   3  -7  10      105.50      106.71      5.84 o
   4  -7  10       10.48       11.78      3.50 o
   5  -7  10        0.55       -1.01      3.44 o
   6  -7  10        0.96       -3.32      3.79 o
  -7  -6  10       13.15        3.60      5.71 o
  -6  -6  10      112.33      124.02     10.39 o
  -5  -6  10      230.12      251.68     11.58 o
  -4  -6  10        7.45        9.51      5.16 o
  -3  -6  10       18.36       16.66      4.08 o
  -2  -6  10        3.30        5.26      3.45 o
  -1  -6  10      115.50      126.81      7.35 o
   0  -6  10      299.19      329.28     10.42 o
   1  -6  10       36.13       38.87      4.26 o
   2  -6  10       27.71       29.22      3.34 o
   3  -6  10       19.92       21.02      3.52 o
   4  -6  10      174.54      189.05      6.66 o
   5  -6  10      266.57      271.84      8.78 o
   6  -6  10        0.65       -4.74      3.52 o
   7  -6  10        5.24        4.31      3.63 o
  -7  -5  10        0.42        0.11      7.05 o
  -6  -5  10      227.16      210.63     10.93 o
  -5  -5  10       42.58       38.65      5.79 o
  -4  -5  10      110.02      105.33      5.72 o
  -3  -5  10      104.64      105.76      5.65 o
  -2  -5  10      115.11       90.10      5.58 o
  -1  -5  10      279.71      255.33      6.95 o
   0  -5  10       18.67       21.33      2.62 o
   1  -5  10      157.63      180.32      8.06 o
   2  -5  10      131.44      105.19      4.58 o
   3  -5  10        8.86        2.01      2.51 o
   4  -5  10       18.78       12.71      3.06 o
   5  -5  10        1.00        2.21      3.16 o
   6  -5  10       76.14       80.82      5.25 o
   7  -5  10        7.04        9.26      3.77 o
  -8  -4  10      163.65      153.75     14.86 o
  -7  -4  10       12.02       11.28      4.38 o
  -6  -4  10        1.74       -1.47      4.03 o
  -5  -4  10      265.85      251.86      9.29 o
  -4  -4  10      977.89      981.41     15.89 o
  -3  -4  10      204.86      213.65      7.78 o
  -2  -4  10       30.09       34.61      2.54 o
  -1  -4  10       21.45       15.28      2.50 o
   0  -4  10      174.34      161.62      5.70 o
   1  -4  10     1009.16     1055.32     13.50 o
   2  -4  10      136.71      141.53      7.96 o
   3  -4  10       76.38       83.70      4.25 o
   4  -4  10      127.32      125.28      5.47 o
   5  -4  10      163.21      165.71      6.28 o
   6  -4  10       53.29       53.09      4.30 o
   7  -4  10        4.24        6.04      3.64 o
  -9  -3  10        5.31       -0.41      8.49 o
  -8  -3  10       94.74      111.40     12.78 o
  -7  -3  10      398.04      415.10     13.22 o
  -6  -3  10        3.22       -2.29      3.72 o
  -5  -3  10      104.97      121.69      6.62 o
  -4  -3  10       14.70       17.45      3.80 o
  -3  -3  10      340.90      336.60      6.81 o
  -2  -3  10      794.55      834.89     11.25 o
  -1  -3  10      242.25      245.89      5.40 o
   0  -3  10      261.07      257.18      5.82 o
   1  -3  10       28.84       22.66      2.19 o
   2  -3  10     3494.86     3535.17     31.60 o
   3  -3  10      152.36      171.95      6.22 o
   4  -3  10      105.45       86.01      4.75 o
   5  -3  10        5.32        0.41      3.04 o
   6  -3  10       55.92       70.57      5.24 o
   7  -3  10      126.56      150.52      7.58 o
  -9  -2  10       95.02       90.50     11.64 o
  -8  -2  10      101.60      107.01     11.65 o
  -7  -2  10      336.77      343.03     11.46 o
  -6  -2  10      243.72      259.97      9.03 o
  -5  -2  10        9.76       16.37      4.24 o
  -4  -2  10      599.08      578.53      8.89 o
  -3  -2  10     1016.70     1004.98     11.90 o
  -2  -2  10      107.90      111.05      4.10 o
  -1  -2  10      110.72      118.95      3.94 o
   0  -2  10        2.30        2.47      2.82 o
   1  -2  10     1576.04     1510.96     18.57 o
   2  -2  10       12.30       14.24      3.02 o
   3  -2  10       13.94       17.88      2.47 o
   4  -2  10      127.64      145.95      5.88 o
   5  -2  10        0.93       -2.02      3.35 o
   6  -2  10       68.81       70.59      5.36 o
  -9  -1  10       50.73       53.60      7.98 o
  -8  -1  10      131.01      124.84     10.16 o
  -7  -1  10       35.15       39.65      3.77 o
  -6  -1  10     1710.35     1688.50     18.76 o
  -5  -1  10      333.83      340.28      7.51 o
  -4  -1  10      107.26      108.73      3.89 o
  -3  -1  10      202.17      196.99      4.85 o
  -2  -1  10     1452.57     1454.59     12.46 o
  -1  -1  10      883.88      900.90      9.68 o
   0  -1  10       52.65       42.64      4.48 o
   1  -1  10       72.17       75.49      4.76 o
   2  -1  10      340.63      357.61      8.83 o
   3  -1  10      701.02      694.75     10.94 o
   4  -1  10      111.12      106.90      5.65 o
   5  -1  10        2.45        1.28      3.44 o
   6  -1  10        2.73        1.78      4.44 o
 -10   0  10       34.37       29.53      8.38 o
  -9   0  10       13.35       12.37      5.87 o
  -8   0  10       10.22       10.90      4.97 o
  -7   0  10        1.67       -2.23      2.50 o
  -6   0  10      407.69      426.06      8.54 o
  -5   0  10      331.71      338.64      7.39 o
  -4   0  10      492.39      487.60      8.36 o
  -3   0  10       18.70       18.96      2.23 o
  -2   0  10      113.74       98.65      3.02 o
  -1   0  10       71.49       75.93      3.90 o
   0   0  10      439.83      454.08      8.88 o
   1   0  10     1094.48     1135.32     14.04 o
   2   0  10      395.22      358.12      7.49 o
   3   0  10        8.89        5.86      2.82 o
   4   0  10       48.38       62.87      4.93 o
   5   0  10       51.05       70.37      6.71 o
   6   0  10       19.87       22.45      6.82 o
 -10   1  10      198.52      237.13     16.92 o
  -9   1  10      183.15      202.48     13.93 o
  -8   1  10       11.70        9.20      4.34 o
  -7   1  10       13.63       10.23      2.93 o
  -6   1  10      268.38      269.36      6.68 o
  -5   1  10     1135.17     1129.17     12.95 o
  -4   1  10      386.52      348.46      6.46 o
  -3   1  10       30.20       28.41      2.41 o
  -2   1  10      277.15      283.58      6.21 o
  -1   1  10      196.62      189.02      6.87 o
   0   1  10      592.69      598.67     14.99 o
   1   1  10      343.21      320.76      7.28 o
   2   1  10      706.56      741.26     15.36 o
   3   1  10        0.71        3.24      3.22 o
   4   1  10      196.27      188.09      7.57 o
   5   1  10       81.88       77.31      6.12 o
 -10   2  10       63.17       76.08      8.51 o
  -9   2  10      347.26      356.50     14.65 o
  -8   2  10      224.96      237.80     10.36 o
  -7   2  10      601.10      577.66     10.86 o
  -6   2  10       14.99        8.37      2.61 o
  -5   2  10       70.71       75.50      4.34 o
  -4   2  10     1124.98     1154.77     25.20 o
  -3   2  10      248.67      250.14      7.13 o
  -2   2  10      124.00      125.82      5.27 o
  -1   2  10       19.36       14.41      2.39 o
   0   2  10       55.32       66.79      4.02 o
   1   2  10      841.62      844.48     14.99 o
   2   2  10      609.82      601.86     12.48 o
   3   2  10       14.37        7.00      3.44 o
   4   2  10       19.67       13.22      4.26 o
   5   2  10       73.72       88.74      6.52 o
 -10   3  10       70.58       80.34      9.57 o
  -9   3  10       13.52       21.15      5.68 o
  -8   3  10        4.47       14.80      5.82 o
  -7   3  10       18.33       15.74      3.34 o
  -6   3  10      352.04      329.09      8.98 o
  -5   3  10        0.06       -0.40      2.89 o
  -4   3  10      133.87      126.61      6.60 o
  -3   3  10        9.31       13.81      3.37 o
  -2   3  10      333.45      369.06     10.00 o
  -1   3  10        3.16        0.42      4.22 o
   0   3  10       64.58       48.13      5.20 o
   1   3  10      125.68      107.55      6.29 o
   2   3  10       13.47       15.86      4.20 o
   3   3  10      137.02      170.03      8.42 o
   4   3  10        0.38        7.18      4.81 o
 -10   4  10       19.68       28.40     15.48 o
  -9   4  10      183.21      193.15     14.95 o
  -8   4  10      362.33      362.60     12.46 o
  -7   4  10      196.34      197.53      6.73 o
  -6   4  10      830.00      811.90     13.30 o
  -5   4  10      114.96      118.77      5.32 o
  -4   4  10       29.51       22.34      3.86 o
  -3   4  10      756.90      754.23     13.09 o
  -2   4  10      327.54      335.57      9.92 o
  -1   4  10       23.43       18.66      3.85 o
   0   4  10       65.71       67.99      6.16 o
   1   4  10        6.02       13.40      4.98 o
   2   4  10      454.44      455.91     14.62 o
   3   4  10       35.15       35.88      5.76 o
 -10   5  10       82.89       94.82     10.49 o
  -9   5  10       43.05       34.27      9.23 o
  -8   5  10        1.77        2.54      4.79 o
  -7   5  10      120.19      120.82      6.28 o
  -6   5  10      481.84      473.87     11.50 o
  -5   5  10      142.18      143.01      7.42 o
  -4   5  10       23.37       20.56      3.89 o
  -3   5  10       47.19       38.84      4.54 o
  -2   5  10      342.16      358.61     10.97 o
  -1   5  10      308.19      340.43     11.62 o
   0   5  10       77.82       82.67      6.14 o
   1   5  10        0.31        3.03      4.60 o
   2   5  10        7.34        7.72      4.91 o
   3   5  10      156.06      191.02     10.10 o
  -9   6  10       11.46       13.38      7.01 o
  -8   6  10        1.88        2.14      5.12 o
  -7   6  10      119.64      114.86      6.33 o
  -6   6  10        4.22        7.43      3.80 o
  -5   6  10       11.79       15.86      3.99 o
  -4   6  10      126.65      129.17      8.49 o
  -3   6  10       82.54       71.02      7.15 o
  -2   6  10      108.76       90.65      7.11 o
  -1   6  10       33.01       33.30      4.97 o
   0   6  10        4.56        7.28      4.53 o
   1   6  10       19.06       32.27      5.59 o
  -8   7  10       64.38       71.45      7.98 o
  -7   7  10       64.34       62.87      5.56 o
  -6   7  10       20.96       20.40      5.67 o
  -5   7  10      148.62      151.82      9.84 o
  -4   7  10       64.29       65.87      6.97 o
  -3   7  10       25.25       24.24      5.90 o
  -2   7  10       40.13       46.04      6.18 o
  -1   7  10       31.10       27.68      7.65 o
   0   7  10       88.94      101.83      7.90 o
  -7   8  10       65.19       71.31      8.43 o
  -6   8  10        0.58       -4.06      5.30 o
  -5   8  10        7.96        3.18      5.56 o
  -4   8  10        0.38        3.03      6.19 o
  -3   8  10      198.94      234.37     12.44 o
  -2   8  10       35.04       38.43      7.88 o
  -2  -9  11        5.66       14.42      5.36 o
  -1  -9  11       74.28      107.50      8.21 o
   0  -9  11        0.19        0.85      4.24 o
   1  -9  11        0.58        3.99      5.26 o
   2  -9  11       20.30       25.81      4.98 o
   3  -9  11       74.41       96.97      7.13 o
   4  -9  11       85.14       87.71      6.55 o
  -4  -8  11        8.06        8.99      5.60 o
  -3  -8  11        7.01       10.61      5.86 o
  -2  -8  11      282.13      296.58     11.35 o
  -1  -8  11        9.21       12.99      4.12 o
   0  -8  11       15.16       15.72      5.11 o
   1  -8  11        3.04       -1.15      4.89 o
   2  -8  11       57.97       60.07      5.54 o
   3  -8  11       83.28       73.53      5.44 o
   4  -8  11        2.26        6.95      3.59 o
   5  -8  11       47.24       55.87      5.58 o
  -5  -7  11       41.60       40.51      6.40 o
  -4  -7  11        5.56        2.73      5.66 o
  -3  -7  11        5.39        3.99      5.66 o
  -2  -7  11       23.31       22.65      4.57 o
  -1  -7  11      194.72      207.25      9.60 o
   0  -7  11      120.31      146.56      8.22 o
   1  -7  11       48.03       34.26      4.43 o
   2  -7  11       73.34       64.16      4.86 o
   3  -7  11       62.41       65.23      5.19 o
   4  -7  11       72.02       91.78      6.06 o
   5  -7  11       48.05       38.63      4.76 o
  -6  -6  11        5.48        7.49      5.95 o
  -5  -6  11        2.33        1.21      5.59 o
  -4  -6  11        3.80        4.49      5.14 o
  -3  -6  11       34.44       35.83      5.18 o
  -2  -6  11        0.53        2.49      4.08 o
  -1  -6  11        0.44        6.17      4.29 o
   0  -6  11        3.30        8.84      3.78 o
   1  -6  11       53.23       70.22      5.17 o
   2  -6  11        1.92        3.89      2.99 o
   3  -6  11       10.61        8.00      3.47 o
   4  -6  11        1.34        1.86      3.25 o
   5  -6  11        4.51        6.71      3.58 o
   6  -6  11       36.54       35.64      4.48 o
  -7  -5  11        2.47        5.59      5.43 o
  -6  -5  11      184.17      184.95     10.17 o
  -5  -5  11       92.05       93.60      7.80 o
  -4  -5  11       76.68       63.61      5.48 o
  -3  -5  11      106.28       95.06      5.96 o
  -2  -5  11       37.25       31.36      6.78 o
  -1  -5  11        3.64        4.22      2.88 o
   0  -5  11      219.10      212.70      7.45 o
   1  -5  11       81.60       74.18      4.37 o
   2  -5  11       54.31       54.15      4.30 o
   3  -5  11        3.71        4.05      3.23 o
   4  -5  11        2.43        9.05      3.39 o
   5  -5  11      149.37      145.31      6.82 o
   6  -5  11       37.08       29.62      4.07 o
  -8  -4  11       24.51       43.41      9.80 o
  -7  -4  11      157.98      153.80      8.97 o
  -6  -4  11        2.23        1.04      4.70 o
  -5  -4  11      136.95      165.58      7.94 o
  -4  -4  11       22.79       35.82      4.72 o
  -3  -4  11      101.19       91.01      5.85 o
  -2  -4  11      413.54      450.27      9.65 o
  -1  -4  11        5.01        1.53      2.37 o
   0  -4  11        2.70        0.69      2.58 o
   1  -4  11      129.09      155.92      5.79 o
   2  -4  11      173.61      189.13      6.88 o
   3  -4  11      490.66      467.34      9.94 o
   4  -4  11        0.91        0.01      3.11 o
   5  -4  11        0.63        1.18      2.99 o
   6  -4  11       33.49       33.89      4.86 o
  -8  -3  11        0.99       -1.14      9.38 o
  -7  -3  11      119.84      106.03      7.40 o
  -6  -3  11       11.91       11.70      4.24 o
  -5  -3  11       54.34       55.86      4.99 o
  -4  -3  11        2.53       -1.22      2.55 o
  -3  -3  11      170.20      153.24      5.26 o
  -2  -3  11       87.13       86.81      4.06 o
  -1  -3  11       64.58       81.99      4.85 o
   0  -3  11       50.84       65.73      3.65 o
   1  -3  11     1234.95     1112.31     15.20 o
   2  -3  11       18.91        2.75      2.66 o
   3  -3  11       97.24       99.60      5.12 o
   4  -3  11       53.20       66.16      4.48 o
   5  -3  11        0.19        0.46      3.61 o
   6  -3  11       16.89       11.79      3.99 o
  -9  -2  11       78.35       78.45      9.44 o
  -8  -2  11      141.99      178.53     15.08 o
  -7  -2  11      221.16      234.32      9.84 o
  -6  -2  11      210.73      218.58      8.72 o
  -5  -2  11      403.31      394.45      9.46 o
  -4  -2  11      124.60      112.02      4.32 o
  -3  -2  11      155.56      147.68      4.94 o
  -2  -2  11      131.82      115.10      4.48 o
  -1  -2  11      217.47      215.77      5.44 o
   0  -2  11       81.05       96.59      4.93 o
   1  -2  11       30.90       29.42      3.57 o
   2  -2  11      269.02      232.50      7.58 o
   3  -2  11      196.57      191.51      6.82 o
   4  -2  11       87.51       95.18      5.70 o
   5  -2  11        0.67        0.87      3.57 o
   6  -2  11        0.77        0.83      4.13 o
  -9  -1  11        7.91        6.75      7.86 o
  -8  -1  11       20.14       27.60      6.61 o
  -7  -1  11       38.92       38.88      4.27 o
  -6  -1  11        8.94        9.64      2.82 o
  -5  -1  11      203.45      216.59      6.06 o
  -4  -1  11      278.45      286.86      6.29 o
  -3  -1  11       46.42       48.28      3.14 o
  -2  -1  11       10.88        8.92      2.08 o
  -1  -1  11      150.60      157.79      4.86 o
   0  -1  11      125.22      151.31      5.88 o
   1  -1  11      665.06      708.34     12.12 o
   2  -1  11        2.05        6.55      2.74 o
   3  -1  11        7.30        4.75      2.90 o
   4  -1  11       56.35       69.54      5.94 o
   5  -1  11      151.05      172.12      8.51 o
  -9   0  11       11.10       14.89      6.36 o
  -8   0  11      154.40      161.04      9.20 o
  -7   0  11       24.34       19.94      3.32 o
  -6   0  11      516.30      500.47      9.63 o
  -5   0  11       13.52       11.70      2.31 o
  -4   0  11        1.24        3.65      2.36 o
  -3   0  11        7.15       10.75      2.79 o
  -2   0  11      223.87      230.45      5.72 o
  -1   0  11      122.32      101.81      4.83 o
   0   0  11       37.44       24.04      2.99 o
   1   0  11       57.78       51.80      4.64 o
   2   0  11       17.52       16.17      3.78 o
   3   0  11       13.29       18.05      3.47 o
   4   0  11       42.82       32.13      5.24 o
   5   0  11        0.16       -1.25      4.26 o
 -10   1  11      233.22      247.77     17.64 o
  -9   1  11      137.78      134.49      9.65 o
  -8   1  11        3.80        5.44      3.99 o
  -7   1  11      214.04      213.48      6.46 o
  -6   1  11      744.43      761.36     11.80 o
  -5   1  11      334.24      324.10      8.64 o
  -4   1  11      161.30      155.33      5.48 o
  -3   1  11       56.19       63.84      4.06 o
  -2   1  11      299.51      296.76      7.38 o
  -1   1  11      175.15      167.81      6.59 o
   0   1  11       28.52       24.15      3.44 o
   1   1  11      280.82      284.10      9.51 o
   2   1  11      221.59      241.76      8.63 o
   3   1  11        1.51        6.34      3.69 o
   4   1  11       19.36       14.25      4.09 o
   5   1  11       41.49       41.89      5.54 o
 -10   2  11        0.15       15.30      7.01 o
  -9   2  11       52.60       57.92      8.39 o
  -8   2  11      111.90      109.21      8.64 o
  -7   2  11      299.02      288.15      8.22 o
  -6   2  11       37.35       36.77      3.39 o
  -5   2  11      217.37      209.74      7.67 o
  -4   2  11      142.79      152.57      5.79 o
  -3   2  11        5.78        3.28      3.22 o
  -2   2  11       69.48       92.44      4.78 o
  -1   2  11      351.55      395.84      9.60 o
   0   2  11       91.23       93.57      6.17 o
   1   2  11      143.46      124.18      6.49 o
   2   2  11       57.07       65.59      8.10 o
   3   2  11       24.66       30.88      4.29 o
   4   2  11        1.87        4.24      4.14 o
 -10   3  11       35.90       56.66     10.58 o
  -9   3  11      135.71      143.44     11.35 o
  -8   3  11       84.67      101.84      9.78 o
  -7   3  11        8.11        4.74      2.89 o
  -6   3  11      311.74      286.61      9.68 o
  -5   3  11      173.58      159.27      6.95 o
  -4   3  11       43.95       38.88      3.95 o
  -3   3  11      203.22      191.55      8.24 o
  -2   3  11        5.29        3.68      3.47 o
  -1   3  11       47.21       34.62      5.27 o
   0   3  11        9.31       -0.68      6.41 o
   1   3  11       15.00       13.07      3.90 o
   2   3  11        7.02        2.20      3.97 o
   3   3  11       42.26       41.83      6.27 o
  -9   4  11       54.37       51.18     13.56 o
  -8   4  11      248.73      271.10     24.52 o
  -7   4  11       95.60      110.14      6.38 o
  -6   4  11      171.93      168.04      7.05 o
  -5   4  11      181.36      195.87      6.91 o
  -4   4  11       56.56       55.56      5.12 o
  -3   4  11       24.44       26.66      4.22 o
  -2   4  11      159.68      160.00      7.75 o
  -1   4  11      127.53      140.43      8.09 o
   0   4  11        7.99        5.67      4.00 o
   1   4  11       56.03       49.39      5.69 o
   2   4  11        2.43        1.43      7.19 o
   3   4  11       63.51       86.51      7.45 o
  -9   5  11       24.33       29.78      7.53 o
  -8   5  11       29.41       26.29      5.72 o
  -7   5  11        5.69        1.84      3.38 o
  -6   5  11      124.50      133.97      7.13 o
  -5   5  11        2.51        4.49      4.52 o
  -4   5  11       55.61       47.40      7.89 o
  -3   5  11        1.38       -1.59      4.85 o
  -2   5  11        4.01        8.78      4.29 o
  -1   5  11       96.66      115.50      7.39 o
   0   5  11        1.68       -0.91      4.54 o
   1   5  11        1.05       -2.92      5.21 o
   2   5  11       31.38       22.87      5.88 o
  -8   6  11       14.90       19.52      5.65 o
  -7   6  11      342.71      337.03     17.09 o
  -6   6  11       61.21       47.98      5.73 o
  -5   6  11       21.69        4.47      4.67 o
  -4   6  11       45.10       39.17      5.94 o
  -3   6  11        6.91        7.07      5.28 o
  -2   6  11       59.78       55.04      9.68 o
  -1   6  11        3.16        0.41      4.56 o
   0   6  11        2.11        3.59      4.79 o
  -7   7  11       25.28       27.84      7.81 o
  -6   7  11       21.52       25.34      5.17 o
  -5   7  11       51.78       56.21      6.74 o
  -4   7  11        8.44       14.85      5.13 o
  -3   7  11       56.61       57.47      7.48 o
  -2   7  11        3.18        9.98      5.89 o
  -1   7  11       21.10       19.17      7.55 o
   0  -9  12        0.03       -3.34      5.53 o
   1  -9  12       10.10       11.03      5.57 o
  -3  -8  12        1.68        3.12      6.10 o
  -2  -8  12       80.91       91.76      7.32 o
  -1  -8  12       10.66        7.17      5.29 o
   0  -8  12        0.68        3.70      4.68 o
   1  -8  12        2.53       -0.94      4.66 o
   2  -8  12       18.29       22.66      5.12 o
   3  -8  12        8.45       12.67      4.39 o
  -4  -7  12        2.99       -2.63      7.30 o
  -3  -7  12       13.99       12.75      7.34 o
  -2  -7  12       28.72       41.66      5.30 o
  -1  -7  12       70.18       86.09      6.96 o
   0  -7  12      155.41      171.82      9.15 o
   1  -7  12       34.68       19.03      4.90 o
   2  -7  12       13.60       20.13      4.91 o
   3  -7  12       28.77       40.34      4.90 o
   4  -7  12        0.21        0.99      4.16 o
  -6  -6  12       90.13       90.69      8.32 o
  -5  -6  12       17.53       19.61      6.06 o
  -4  -6  12       22.46       20.77      5.51 o
  -3  -6  12       60.54       49.22      5.75 o
  -2  -6  12      160.63      148.78      7.81 o
  -1  -6  12       31.86       25.34      4.48 o
   0  -6  12       20.77        7.85      6.45 o
   1  -6  12       88.78       99.21      6.61 o
   2  -6  12       66.67       58.92      5.57 o
   3  -6  12       18.51        8.10      4.22 o
   4  -6  12        9.45       15.27      3.91 o
   5  -6  12        4.40        1.38      4.02 o
  -6  -5  12       11.99       16.13      6.22 o
  -5  -5  12      303.99      339.94     13.59 o
  -4  -5  12      138.76      147.99      8.16 o
  -3  -5  12       10.26        7.60      3.64 o
  -2  -5  12      125.58      128.21      7.14 o
  -1  -5  12      100.23      116.78      6.35 o
   0  -5  12       17.43       21.76      4.10 o
   1  -5  12      291.22      261.93      9.61 o
   2  -5  12       15.41       13.77      3.95 o
   3  -5  12       83.82       87.31      5.45 o
   4  -5  12       10.46       13.13      3.79 o
   5  -5  12       24.59       21.72      4.09 o
  -7  -4  12       90.32       84.82      7.48 o
  -6  -4  12      189.19      141.05     14.58 o
  -5  -4  12       43.07       25.50      5.73 o
  -4  -4  12      160.06      183.02      8.64 o
  -3  -4  12       33.55       40.18      4.28 o
  -2  -4  12       30.22       39.21      4.14 o
  -1  -4  12        2.85        4.99      2.89 o
   0  -4  12      103.33      119.92      6.41 o
   1  -4  12       25.67       29.91      4.86 o
   2  -4  12        2.40       11.76      3.47 o
   3  -4  12        0.23        5.68      3.30 o
   4  -4  12        1.61        0.96      3.55 o
   5  -4  12        6.42       12.85      3.86 o
  -8  -3  12       26.51       53.46     11.67 o
  -7  -3  12       41.18       44.74      5.56 o
  -6  -3  12        0.94       -0.37      4.15 o
  -5  -3  12      159.23      145.06      7.64 o
  -4  -3  12      289.55      270.85      8.56 o
  -3  -3  12      296.59      280.54      7.88 o
  -2  -3  12        2.85        3.45      2.28 o
  -1  -3  12       83.85       73.65      4.28 o
   0  -3  12       44.84       33.29      3.70 o
   1  -3  12        0.80        2.62      2.66 o
   2  -3  12       16.84       12.99      3.89 o
   3  -3  12        4.50        7.26      3.21 o
   4  -3  12       33.53       30.39      4.08 o
   5  -3  12        5.28        2.31      3.84 o
  -8  -2  12      179.76      208.71     13.78 o
  -7  -2  12       50.54       65.25      5.45 o
  -6  -2  12      221.59      234.29      9.35 o
  -5  -2  12        1.50        4.06      2.88 o
  -4  -2  12        1.56       -0.58      2.59 o
  -3  -2  12      515.94      556.46      9.68 o
  -2  -2  12      107.14      122.30      4.74 o
  -1  -2  12       88.54       94.46      4.80 o
   0  -2  12      214.21      221.91      7.23 o
   1  -2  12        1.24        4.12      3.05 o
   2  -2  12      280.88      276.71      9.74 o
   3  -2  12       52.80       77.67      5.34 o
   4  -2  12        2.18        0.12      4.52 o
   5  -2  12        7.97       10.49      4.56 o
  -9  -1  12        1.19        1.83      6.46 o
  -8  -1  12      134.86      134.26     11.06 o
  -7  -1  12        0.22        1.93      3.41 o
  -6  -1  12       19.01        9.32      3.32 o
  -5  -1  12      243.21      260.00      7.18 o
  -4  -1  12       23.34       17.92      2.74 o
  -3  -1  12       39.16       35.13      2.99 o
  -2  -1  12       29.27       31.04      3.22 o
  -1  -1  12        0.82       -1.84      4.01 o
   0  -1  12        0.55        2.69      2.89 o
   1  -1  12        0.16        7.10      3.17 o
   2  -1  12       13.30       10.34      3.67 o
   3  -1  12       17.28       24.12      4.41 o
   4  -1  12        1.00       -1.48      4.49 o
   5  -1  12        0.22        9.90      4.51 o
  -9   0  12       82.95       80.86      9.96 o
  -8   0  12        7.75        3.49      4.50 o
  -7   0  12        7.71        4.93      2.78 o
  -6   0  12     1150.28     1159.22     15.37 o
  -5   0  12      357.24      344.49      8.30 o
  -4   0  12        1.92        3.40      2.56 o
  -3   0  12        3.71        1.65      2.44 o
  -2   0  12      269.59      275.15      8.01 o
  -1   0  12      430.22      411.88     10.12 o
   0   0  12       17.75       17.99      3.29 o
   1   0  12       17.19       16.23      3.83 o
   2   0  12       12.78        9.86      5.60 o
   3   0  12       11.62       13.35      4.19 o
   4   0  12       35.16       35.17      5.08 o
  -9   1  12      225.35      249.87     13.30 o
  -8   1  12      287.66      281.21     11.17 o
  -7   1  12      159.88      162.39      6.02 o
  -6   1  12        1.97        0.64      2.92 o
  -5   1  12      250.83      250.98      7.97 o
  -4   1  12      462.78      480.60     10.18 o
  -3   1  12       82.78       95.97      4.95 o
  -2   1  12       46.96       31.61      3.29 o
  -1   1  12       83.28       98.04      5.63 o
   0   1  12      435.83      420.95     11.66 o
   1   1  12      204.80      236.19      8.87 o
   2   1  12        7.74       13.24      5.61 o
   3   1  12       23.28       15.24      4.63 o
   4   1  12       16.14       19.10      4.76 o
  -9   2  12      111.38      128.79      9.88 o
  -8   2  12       47.50       49.94      6.91 o
  -7   2  12        1.30        2.98      3.05 o
  -6   2  12        1.24       -2.16      3.36 o
  -5   2  12      291.85      267.07      8.98 o
  -4   2  12       57.79       45.75      4.39 o
  -3   2  12       28.62       33.88      3.45 o
  -2   2  12        0.38        6.30      2.88 o
  -1   2  12       66.76       60.38      5.33 o
   0   2  12      158.09      152.20      7.82 o
   1   2  12        0.50       -3.36      3.79 o
   2   2  12      154.31      176.22      9.46 o
   3   2  12        0.51        3.78      3.87 o
  -9   3  12      118.87      130.51     20.78 o
  -8   3  12      377.73      392.35     20.99 o
  -7   3  12      409.46      436.85     12.33 o
  -6   3  12       20.27       23.30      4.36 o
  -5   3  12        2.43        3.18      3.52 o
  -4   3  12      324.33      344.02     11.18 o
  -3   3  12      415.47      401.64     12.02 o
  -2   3  12       14.76       18.46      3.55 o
  -1   3  12        0.66       -1.26      3.95 o
   0   3  12        3.46       -1.08      3.97 o
   1   3  12      231.82      229.94      9.41 o
   2   3  12       56.84       62.33      6.19 o
  -9   4  12       14.97       -2.12      8.61 o
  -8   4  12        8.88        7.78      7.12 o
  -7   4  12       27.71       28.54      4.30 o
  -6   4  12      243.47      251.19      9.88 o
  -5   4  12        0.90        1.56      4.03 o
  -4   4  12        2.48        1.29      4.12 o
  -3   4  12        2.63       -6.83      5.29 o
  -2   4  12      117.33      155.31      7.92 o
  -1   4  12      405.02      450.46     14.26 o
   0   4  12       27.63       11.84      4.60 o
   1   4  12        5.39        5.49      4.81 o
  -8   5  12        1.49       -4.39      7.76 o
  -7   5  12      182.66      170.23     12.63 o
  -6   5  12      190.94      157.15     15.20 o
  -5   5  12        0.47       -0.13      4.59 o
  -4   5  12       16.84        5.70      5.08 o
  -3   5  12        7.99       -4.60      5.56 o
  -2   5  12      588.54      546.27     15.45 o
  -1   5  12       32.75       38.49      5.58 o
   0   5  12       19.28       22.15      5.22 o
  -7   6  12        0.79        4.63      6.69 o
  -6   6  12       84.26       92.85      7.23 o
  -5   6  12      301.33      310.27     13.30 o
  -4   6  12        0.66       -8.22      6.53 o
  -3   6  12        9.47        7.61      5.85 o
  -2   6  12       48.51       60.44      7.22 o
  -1   6  12       17.40       15.81      5.27 o
  -5   7  12        0.03        2.73      5.41 o
  -4   7  12       80.04       96.83      8.87 o
  -1  -8  13       35.21       63.37      6.74 o
   0  -8  13       71.92       72.46      8.01 o
   1  -8  13       37.42       36.80      6.57 o
  -3  -7  13        6.55       -4.14      5.38 o
  -2  -7  13       40.98       31.89      5.44 o
  -1  -7  13       34.72       31.46      5.63 o
   0  -7  13        2.41        0.58      5.43 o
   1  -7  13      102.10      112.36      8.74 o
   2  -7  13       27.30       27.69      5.89 o
   3  -7  13       34.79       30.00      5.48 o
  -5  -6  13      161.66      168.17     10.84 o
  -4  -6  13      102.54      106.90      8.77 o
  -3  -6  13        4.38       -1.56      4.75 o
  -2  -6  13       18.34       13.75      4.44 o
  -1  -6  13       77.59       84.66      7.38 o
   0  -6  13      128.49      156.11      8.94 o
   1  -6  13       39.83       40.45      5.33 o
   2  -6  13       17.87       14.99      4.87 o
   3  -6  13        9.56        7.29      4.00 o
  -6  -5  13       24.41        9.46      5.14 o
  -5  -5  13       90.04       70.15      7.33 o
  -4  -5  13       57.59       69.26      6.41 o
  -3  -5  13      198.79      234.03      9.59 o
  -2  -5  13       12.81       25.02      4.68 o
  -1  -5  13        7.29        9.25      4.11 o
   0  -5  13       12.64        5.33      4.24 o
   1  -5  13       73.37       85.88      6.53 o
   2  -5  13      128.37      157.40      8.34 o
   3  -5  13       53.89       66.20      5.68 o
   4  -5  13       51.38       42.82      5.52 o
  -6  -4  13      109.72      131.49      9.10 o
  -5  -4  13       20.51        9.17      4.64 o
  -4  -4  13      346.97      348.88     11.18 o
  -3  -4  13       82.59       71.70      5.45 o
  -2  -4  13        0.91       -0.13      3.88 o
  -1  -4  13        7.28        7.18      3.77 o
   0  -4  13        3.04        1.79      3.92 o
   1  -4  13      444.86      438.06     12.79 o
   2  -4  13       36.07       31.38      4.83 o
   3  -4  13      330.26      377.18     11.01 o
   4  -4  13        5.22       10.36      4.22 o
  -7  -3  13      121.01      134.72     11.25 o
  -6  -3  13       93.36       80.18      6.91 o
  -5  -3  13        4.06        3.79      4.21 o
  -4  -3  13       15.49       11.44      3.80 o
  -3  -3  13      350.61      380.22     10.54 o
  -2  -3  13      348.03      364.02      9.60 o
  -1  -3  13        7.64        6.75      2.82 o
   0  -3  13        2.38        0.44      3.88 o
   1  -3  13        2.93        1.57      3.67 o
   2  -3  13      514.13      509.33     13.69 o
   3  -3  13       40.74       55.62      4.80 o
   4  -3  13        0.25        5.75      4.27 o
  -8  -2  13        8.72       11.62      6.63 o
  -7  -2  13        7.40        4.41      4.29 o
  -6  -2  13       11.96       15.71      4.14 o
  -5  -2  13      199.25      204.53      8.05 o
  -4  -2  13        9.47       13.06      2.82 o
  -3  -2  13      179.57      154.15      7.28 o
  -2  -2  13       66.69       77.46      4.62 o
  -1  -2  13      283.18      322.06      8.68 o
   0  -2  13       58.90       91.28      5.96 o
   1  -2  13        8.59        1.83      3.89 o
   2  -2  13       24.34       18.81      5.44 o
   3  -2  13       10.05       17.88      4.63 o
   4  -2  13       79.89      112.65      7.40 o
  -8  -1  13        7.69       -1.06      7.74 o
  -7  -1  13        1.54       -0.65      3.49 o
  -6  -1  13      320.52      325.10      9.04 o
  -5  -1  13      339.47      315.79      8.89 o
  -4  -1  13        8.98        9.99      2.88 o
  -3  -1  13        1.35        0.36      2.81 o
  -2  -1  13      164.47      144.16      6.13 o
  -1  -1  13      328.96      307.04      9.20 o
   0  -1  13        0.82        3.62      3.49 o
   1  -1  13       59.08       73.76      6.04 o
   2  -1  13       11.85       17.49      4.94 o
   3  -1  13       57.00       55.39      5.50 o
   4  -1  13       15.83       17.51      4.94 o
  -8   0  13      151.62      167.50     11.08 o
  -7   0  13       10.31       10.29      3.35 o
  -6   0  13       11.23        5.94      3.29 o
  -5   0  13      186.52      209.09      6.93 o
  -4   0  13      670.57      653.59     13.53 o
  -3   0  13       32.33       43.76      3.85 o
  -2   0  13       82.44       71.15      4.72 o
  -1   0  13       65.75       65.35      5.18 o
   0   0  13      238.78      265.56      9.81 o
   1   0  13      367.90      415.67     12.28 o
   2   0  13       15.67       15.23      4.65 o
   3   0  13       32.54       34.68      5.47 o
  -8   1  13       83.14       83.39      7.57 o
  -7   1  13       57.15       67.10      4.57 o
  -6   1  13        2.83        5.62      3.15 o
  -5   1  13      151.41      134.77      6.37 o
  -4   1  13       48.60       31.76      3.95 o
  -3   1  13      570.86      612.25     12.22 o
  -2   1  13       18.66       26.73      3.89 o
  -1   1  13       42.05       30.96      5.46 o
   0   1  13      231.16      208.13      8.89 o
   1   1  13        0.05        7.71      4.02 o
   2   1  13      198.35      224.12      9.23 o
   3   1  13       18.83       26.28      5.67 o
  -8   2  13      130.84      140.79     10.33 o
  -7   2  13      299.72      309.53     11.04 o
  -6   2  13        1.41       -4.40      4.37 o
  -5   2  13        3.48        0.16      3.53 o
  -4   2  13       88.14       86.82      5.54 o
  -3   2  13      619.65      606.25     14.16 o
  -2   2  13        3.37        2.91      4.12 o
  -1   2  13       93.21       90.76      6.82 o
   0   2  13        2.72        4.74      4.44 o
   1   2  13      183.24      170.85      7.88 o
   2   2  13       71.97       67.55      5.81 o
  -8   3  13        1.95       10.31      7.29 o
  -7   3  13       68.97       71.05     10.55 o
  -6   3  13      345.75      308.10     16.02 o
  -5   3  13       79.62       87.14      6.62 o
  -4   3  13      103.98       92.33      7.19 o
  -3   3  13        7.23       11.29      4.60 o
  -2   3  13      345.70      371.77     11.86 o
  -1   3  13      300.66      342.48     11.77 o
   0   3  13       12.54       10.46      4.62 o
   1   3  13      111.72      102.72      7.90 o
  -8   4  13        0.21       -3.26     10.44 o
  -7   4  13       76.52       65.88     10.44 o
  -6   4  13       33.54       25.43      4.93 o
  -5   4  13      162.60      186.14     10.14 o
  -4   4  13       15.00       23.33      5.38 o
  -3   4  13       66.47       68.46      7.12 o
  -2   4  13      276.64      265.52     11.99 o
  -1   4  13        3.74       17.57      4.94 o
   0   4  13       53.30       65.99      6.52 o
  -7   5  13        0.82        2.72      6.07 o
  -6   5  13      152.87      152.26      8.88 o
  -5   5  13      120.40      122.11      8.20 o
  -4   5  13        4.62       -3.33      4.66 o
  -3   5  13       85.60       85.42      8.49 o
  -2   5  13       57.73       75.98      8.86 o
  -1   5  13       34.53       37.87      9.13 o
  -1  -7  14        3.45        8.96      5.52 o
   0  -7  14       92.25       90.35      8.37 o
  -3  -6  14       42.40       43.04      6.76 o
  -2  -6  14       15.50       28.05      5.54 o
  -1  -6  14        6.11       13.37      5.19 o
   0  -6  14       23.40       19.45      5.00 o
   1  -6  14      116.90      148.48      8.96 o
   2  -6  14       43.72       60.27      6.28 o
  -5  -5  14        7.06        6.04      5.43 o
  -4  -5  14        5.07       -6.99      5.75 o
  -3  -5  14        5.43        4.49      4.56 o
  -2  -5  14        0.01       -5.99      4.60 o
  -1  -5  14       16.69       32.56      4.80 o
   0  -5  14        0.09        0.76      4.68 o
   1  -5  14       85.80       68.07      7.24 o
   2  -5  14       53.95       31.68      5.46 o
  -6  -4  14       54.37       46.10      6.54 o
  -5  -4  14       15.51       15.20      5.75 o
  -4  -4  14        1.27       -0.06      4.24 o
  -3  -4  14       42.37       30.32      4.90 o
  -2  -4  14      160.09      162.87      8.63 o
  -1  -4  14        0.56       -0.62      4.38 o
   0  -4  14        9.68        2.00      4.12 o
   1  -4  14       11.28        9.23      4.20 o
   2  -4  14      251.09      227.09     10.07 o
   3  -4  14      105.50       98.57      7.25 o
  -6  -3  14       32.09       30.63      5.96 o
  -5  -3  14       50.39       55.62      6.11 o
  -4  -3  14       42.52       52.68      5.38 o
  -3  -3  14        4.06        4.35      4.19 o
  -2  -3  14       27.68       32.97      4.61 o
  -1  -3  14      100.41      114.02      6.33 o
   0  -3  14       61.18       75.17      5.71 o
   1  -3  14        7.03        4.55      3.86 o
   2  -3  14        4.04       12.32      5.00 o
   3  -3  14       11.80        6.44      5.27 o
  -7  -2  14       24.04       24.40      7.71 o
  -6  -2  14        0.77       -0.82      4.03 o
  -5  -2  14      125.81       97.16      6.12 o
  -4  -2  14       61.99       61.64      5.67 o
  -3  -2  14        0.76       -1.43      3.66 o
  -2  -2  14       67.09       56.02      4.34 o
  -1  -2  14       89.24       79.23      5.10 o
   0  -2  14        0.83        1.61      4.25 o
   1  -2  14        2.99       17.12      5.44 o
   2  -2  14       13.87       14.61      5.28 o
   3  -2  14        9.31        6.33      4.44 o
  -7  -1  14       39.03       29.00      6.40 o
  -6  -1  14       13.46       12.10      3.67 o
  -5  -1  14      176.97      183.14      7.79 o
  -4  -1  14      196.55      198.47      8.06 o
  -3  -1  14        4.87       -0.09      3.35 o
  -2  -1  14        8.55        4.03      3.96 o
  -1  -1  14       66.46       67.44      5.29 o
   0  -1  14      105.02      120.58      7.41 o
   1  -1  14       51.97       62.43      7.29 o
   2  -1  14       22.59       22.98      5.53 o
  -7   0  14       12.44       14.29      4.89 o
  -6   0  14        8.10        1.16      3.26 o
  -5   0  14       75.06       87.30      5.93 o
  -4   0  14        0.44        1.50      3.42 o
  -3   0  14      209.51      223.32      7.93 o
  -2   0  14        7.06       15.35      3.79 o
  -1   0  14       18.07       19.69      4.63 o
   0   0  14        6.47       10.75      4.32 o
   1   0  14        5.55        9.57      5.33 o
   2   0  14       29.92       60.70      7.08 o
  -7   1  14       19.30       19.37      5.27 o
  -6   1  14      136.48       96.15      7.05 o
  -5   1  14        7.34        4.10      3.54 o
  -4   1  14        9.18       -1.60      3.63 o
  -3   1  14      102.94       92.12      5.94 o
  -2   1  14       53.94       35.33      4.82 o
  -1   1  14       18.54       17.62      6.50 o
   0   1  14       73.06       79.37      6.63 o
   1   1  14       48.43       44.30      5.57 o
  -7   2  14       37.43       46.10      8.31 o
  -6   2  14       47.43       47.17      5.27 o
  -5   2  14      209.28      209.27      8.96 o
  -4   2  14        0.93        6.16      3.82 o
  -3   2  14        2.19       13.36      4.57 o
  -2   2  14      142.61      144.62      8.61 o
  -1   2  14      106.61      117.56      7.51 o
   0   2  14       20.04       21.76      4.89 o
  -7   3  14        0.13       -1.98      9.11 o
  -6   3  14        5.45        0.89      4.73 o
  -5   3  14       33.53       36.67      6.82 o
  -4   3  14      118.62      128.46      8.57 o
  -3   3  14        3.58        9.89      5.00 o
  -2   3  14       23.31       13.10      5.35 o
  -1   3  14        6.09       10.65      4.47 o
  -6   4  14      124.83       96.85      8.26 o
  -5   4  14        1.56       -6.18      5.24 o
  -4   4  14       46.19       37.60      6.25 o
  -3   4  14        6.97        2.35      5.35 o
  -2   4  14        1.58       10.82      5.74 o
  -3  -5  15       10.84       16.32      5.38 o
  -2  -5  15       31.81       21.73      5.25 o
  -1  -5  15        7.05        2.09      5.11 o
   0  -5  15        4.57        2.70      5.17 o
  -4  -4  15        9.37       15.34      5.57 o
  -3  -4  15       58.76       74.24      6.68 o
  -2  -4  15       40.16       38.16      5.14 o
  -1  -4  15        4.37        3.75      4.89 o
   0  -4  15       55.66       51.43      6.46 o
   1  -4  15       12.82       22.92      5.19 o
  -5  -3  15        1.07        4.66      6.07 o
  -4  -3  15        0.52        4.43      4.83 o
  -3  -3  15       43.79       27.92      4.92 o
  -2  -3  15       34.63       51.50      5.50 o
  -1  -3  15        0.71       -7.38      4.92 o
   0  -3  15        1.91        6.25      4.46 o
   1  -3  15        2.70        6.10      4.80 o
  -5  -2  15       48.75       48.96      5.71 o
  -4  -2  15        2.33       -0.27      4.24 o
  -3  -2  15       19.96       17.16      3.97 o
  -2  -2  15       12.11        8.93      4.82 o
  -1  -2  15        8.29        7.59      3.82 o
   0  -2  15       16.59       18.07      5.11 o
   1  -2  15        5.59       15.23      6.02 o
  -6  -1  15       18.70        6.27      4.13 o
  -5  -1  15      187.33      215.37      9.62 o
  -4  -1  15       59.60       72.17      6.23 o
  -3  -1  15        9.87       10.02      4.41 o
  -2  -1  15        4.93        8.87      4.74 o
  -1  -1  15       19.33       35.50      5.23 o
   0  -1  15       67.41       93.49      9.06 o
   1  -1  15        8.00       23.44      5.93 o
  -6   0  15      266.14      226.40      9.84 o
  -5   0  15       16.50        9.63      3.84 o
  -4   0  15        1.44        2.44      3.81 o
  -3   0  15       13.96       18.51      4.41 o
  -2   0  15       31.72       19.07      4.65 o
  -1   0  15       30.65       11.09      4.33 o
   0   0  15        0.19        7.50      5.63 o
  -6   1  15        0.62       -3.74      3.94 o
  -5   1  15       78.04       70.22      6.02 o
  -4   1  15      103.31      115.96      6.81 o
  -3   1  15        3.96        2.53      4.83 o
  -2   1  15        3.16        2.88      4.91 o
  -1   1  15       51.73       54.76      6.45 o
  -5   2  15       47.84       38.32      5.95 o
  -4   2  15       19.05       26.85      5.72 o
  -3   2  15       89.06      117.42      8.46 o
  -2   2  15       28.89       40.30      6.42 o
 
